# Supplementary material for: r-2,c-6-Bis(4-methoxy­phenyl)-c-3,t-3-dimethyl-1-nitro­sopiperidin-4-one
Source: Acta Crystallogr Sect E Struct Rep Online. 2009 May 29;65(Pt 6):o1420. doi: 10.1107/S1600536809019357 (PMC2969687; doi:10.1107/S1600536809019357)
Supplement: Supplementary file 1 [file e-65-o1420-sup1.cif]

##############################################################################
###                                                                        ###
###        Electronic paper (Acta Crystallographica Section E)             ###
###                                                                        ###
##############################################################################
#                                                                            #
# This CIF contains the data in a paper accepted for publication in Acta     #
# Crystallographica Section E. It conforms to the requirements of Notes      #
# for Authors for Section E, and has been peer reviewed under the auspices   #
# of the IUCr Commission on Journals.                                        #
#                                                                            #
# Full details of the Crystallographic Information File format               #
# are given in the paper "The Crystallographic Information File (CIF):       #
# a New Standard Archive File for Crystallography" by S. R. Hall, F. H.      #
# Allen and I. D. Brown [Acta Cryst. (1991), A47, 655-685].                  #
#                                                                            #
# The current version of the core CIF dictionary is obtainable from          #
# ftp://ftp.iucr.org/pub/cif_core.dic. The current version number is 2.4.    #
#                                                                            #
# Software is freely available for graphical display of the structure(s) in  #
# this CIF.  For information consult the CIF home page http://www.iucr.org/  #
# cif/home.html                                                              #
#                                                                            #
# This file may be used for bona fide research purposes within the           #
# scientific community so long as proper attribution is given to the journal # 
# article from which it was obtained.                                        #
#                                                                            #
##############################################################################
                                             
data_I
_audit_creation_method     SHELXL-97
_chemical_name_systematic
;
r-2,c-6-Bis(4-methoxyphenyl)-c-3,t-3-dimethyl-1-nitrosopiperidin-4-one
;
_chemical_name_common     ?
_chemical_formula_moiety     'C21 H24 N2 O4'
_chemical_formula_sum     'C21 H24 N2 O4'
_chemical_formula_iupac     'C21 H24 N2 O4'
_chemical_formula_weight     368.42
_chemical_melting_point     ?
_symmetry_cell_setting     orthorhombic
_symmetry_space_group_name_H-M     'P 21 21 21'
_symmetry_space_group_name_Hall     'P 2ac 2ab'
loop_
    _symmetry_equiv_pos_as_xyz
    'x, y, z'
    '-x+1/2, -y, z+1/2'
    'x+1/2, -y+1/2, -z'
    '-x, y+1/2, -z+1/2'
_cell_length_a     7.2540(3)
_cell_length_b     15.0469(6)
_cell_length_c     17.0741(7)
_cell_angle_alpha     90.00
_cell_angle_beta     90.00
_cell_angle_gamma     90.00
_cell_volume     1863.64(13)
_cell_formula_units_Z     4
_cell_measurement_reflns_used     3211
_cell_measurement_theta_min     2.4
_cell_measurement_theta_max     30.5
_cell_measurement_temperature     293(2)
_exptl_crystal_description     block
_exptl_crystal_colour     colourless
_exptl_crystal_size_max     0.30
_exptl_crystal_size_mid     0.25
_exptl_crystal_size_min     0.20
_exptl_crystal_density_diffrn     1.313
_exptl_crystal_density_meas     ?
_exptl_crystal_density_method     'not measured'
_exptl_crystal_F_000     784
_exptl_absorpt_coefficient_mu     0.091
_exptl_absorpt_correction_type     multi-scan
_exptl_absorpt_process_details     '(SADABS; Sheldrick, 2001)'
_exptl_absorpt_correction_T_min     0.9731
_exptl_absorpt_correction_T_max     0.9820
_exptl_special_details
;
;
_diffrn_ambient_temperature     293(2)
_diffrn_radiation_type     MoK\a
_diffrn_radiation_wavelength     0.71073
_diffrn_radiation_source     'fine-focus sealed tube'
_diffrn_radiation_monochromator     graphite
_diffrn_measurement_device_type     'Bruker Kappa-APEXII CCD area-detector'
_diffrn_measurement_method     \w
_diffrn_detector_area_resol_mean     ?
_diffrn_reflns_number     24656
_diffrn_reflns_av_R_equivalents     0.0257
_diffrn_reflns_av_sigmaI/netI     0.0163
_diffrn_reflns_theta_min     2.39
_diffrn_reflns_theta_max     30.46
_diffrn_reflns_theta_full     25.00
_diffrn_measured_fraction_theta_max     0.997
_diffrn_measured_fraction_theta_full     0.999
_diffrn_reflns_limit_h_min     -10
_diffrn_reflns_limit_h_max     10
_diffrn_reflns_limit_k_min     -21
_diffrn_reflns_limit_k_max     21
_diffrn_reflns_limit_l_min     -24
_diffrn_reflns_limit_l_max     24
_diffrn_standards_number     0
_diffrn_standards_interval_count     .
_diffrn_standards_interval_time     .
_diffrn_standards_decay_%     ?
_refine_special_details
;
Refinement of <i>F</i>^2^ against ALL reflections. The weighted <i>R</i>-factor
<i>wR</i> and goodness of fit <i>S</i> are based on <i>F</i>^2^, conventional
<i>R</i>-factors <i>R</i> are based on <i>F</i>, with <i>F</i> set to zero for
negative <i>F</i>^2^. The threshold expression of <i>F</i>^2^ >
\s(<i>F</i>^2^) is used only for calculating <i>R</i>-factors(gt) <i>etc</i>.
and is not relevant to the choice of reflections for refinement.
<i>R</i>-factors based on <i>F</i>^2^ are statistically about twice as large
as those based on <i>F</i>, and <i>R</i>- factors based on ALL data will be
even larger.
;
_reflns_number_total     3211
_reflns_number_gt     2595
_reflns_threshold_expression     I>2\s(I)
_refine_ls_structure_factor_coef     Fsqd
_refine_ls_matrix_type     full
_refine_ls_R_factor_all     0.0527
_refine_ls_R_factor_gt     0.0386
_refine_ls_wR_factor_gt     0.0974
_refine_ls_wR_factor_ref     0.1088
_refine_ls_goodness_of_fit_ref     1.025
_refine_ls_restrained_S_all     1.025
_refine_ls_number_reflns     3211
_refine_ls_number_parameters     244
_refine_ls_number_restraints     0
_refine_ls_hydrogen_treatment     constr
_refine_ls_weighting_scheme     calc
_refine_ls_weighting_details
         'calc w=1/[\s^2^(Fo^2^)+(0.0532P)^2^+0.2754P] where P=(Fo^2^+2Fc^2^)/3'
_atom_sites_solution_hydrogens     geom
_atom_sites_solution_primary     direct
_atom_sites_solution_secondary     difmap
_refine_ls_shift/su_max     0.001
_refine_ls_shift/su_mean     0.000
_refine_diff_density_max     0.198
_refine_diff_density_min     -0.150
_refine_ls_extinction_method     none
_refine_ls_extinction_coef     ?
loop_
    _atom_type_symbol
    _atom_type_description
    _atom_type_scat_dispersion_real
    _atom_type_scat_dispersion_imag
    _atom_type_scat_source
    'C' 'C' 0.0033 0.0000
                         'International Tables Vol C Tables 4.2.6.8 and 6.1.1.4'
    'H' 'H' 0.0000 0.0000
                         'International Tables Vol C Tables 4.2.6.8 and 6.1.1.4'
    'N' 'N' 0.0061 0.0000
                         'International Tables Vol C Tables 4.2.6.8 and 6.1.1.4'
    'O' 'O' 0.0106 0.0000
                         'International Tables Vol C Tables 4.2.6.8 and 6.1.1.4'
_computing_data_collection     'APEX2 (Bruker, 2004)'
_computing_cell_refinement     'SAINT (Bruker, 2004)'
_computing_data_reduction     'SAINT (Bruker, 2004)'
_computing_structure_solution     'SHELXS97 (Sheldrick, 2008)'
_computing_structure_refinement     'SHELXL97 (Sheldrick, 2008)'
_computing_molecular_graphics     'PLATON (Spek, 2009)'
_computing_publication_material
                         'SHELXL97 (Sheldrick, 2008) and PARST (Nardelli, 1983)'
loop_
    _atom_site_type_symbol
    _atom_site_label
    _atom_site_fract_x
    _atom_site_fract_y
    _atom_site_fract_z
    _atom_site_U_iso_or_equiv
    _atom_site_adp_type
    _atom_site_calc_flag
    _atom_site_refinement_flags
    _atom_site_occupancy
    _atom_site_disorder_assembly
    _atom_site_disorder_group
    N N1 0.0483(2) 0.52808(12) 0.21105(9) 0.0433(4) Uani d . 1 . .
    C C2 0.1305(2) 0.58054(13) 0.27489(10) 0.0417(4) Uani d . 1 . .
    H H2 0.0276 0.6015 0.3072 0.050 Uiso calc R 1 . .
    C C3 0.2206(3) 0.66398(14) 0.23982(11) 0.0453(4) Uani d . 1 . .
    C C4 0.3709(3) 0.63719(14) 0.18259(11) 0.0478(4) Uani d . 1 . .
    C C5 0.3450(3) 0.54846(14) 0.14164(11) 0.0464(4) Uani d . 1 . .
    H H5A 0.4235 0.5054 0.1675 0.056 Uiso calc R 1 . .
    H H5B 0.3898 0.5547 0.0884 0.056 Uiso calc R 1 . .
    C C6 0.1494(3) 0.50917(13) 0.13767(10) 0.0419(4) Uani d . 1 . .
    H H6 0.0840 0.5392 0.0950 0.050 Uiso calc R 1 . .
    N N7 -0.1331(2) 0.51769(14) 0.21570(12) 0.0589(5) Uani d . 1 . .
    C C8 0.2461(3) 0.52025(13) 0.32719(10) 0.0413(4) Uani d . 1 . .
    C C9 0.4369(3) 0.51945(15) 0.33242(11) 0.0461(4) Uani d . 1 . .
    H H9 0.5048 0.5589 0.3020 0.055 Uiso calc R 1 . .
    C C10 0.5290(3) 0.46138(15) 0.38177(12) 0.0500(5) Uani d . 1 . .
    H H10 0.6571 0.4620 0.3837 0.060 Uiso calc R 1 . .
    C C11 0.4317(3) 0.40259(13) 0.42807(12) 0.0484(4) Uani d . 1 . .
    C C12 0.2405(3) 0.40122(16) 0.42284(13) 0.0562(5) Uani d . 1 . .
    H H12 0.1730 0.3611 0.4528 0.067 Uiso calc R 1 . .
    C C13 0.1513(3) 0.45897(15) 0.37357(12) 0.0517(5) Uani d . 1 . .
    H H13 0.0233 0.4573 0.3710 0.062 Uiso calc R 1 . .
    C C15 0.2886(4) 0.72672(16) 0.30428(13) 0.0581(5) Uani d . 1 . .
    H H15A 0.3445 0.7781 0.2809 0.087 Uiso calc R 1 . .
    H H15B 0.3777 0.6965 0.3362 0.087 Uiso calc R 1 . .
    H H15C 0.1863 0.7449 0.3361 0.087 Uiso calc R 1 . .
    C C14 0.0774(3) 0.71461(16) 0.18933(14) 0.0578(5) Uani d . 1 . .
    H H14A 0.1337 0.7666 0.1673 0.087 Uiso calc R 1 . .
    H H14B -0.0251 0.7319 0.2215 0.087 Uiso calc R 1 . .
    H H14C 0.0347 0.6767 0.1479 0.087 Uiso calc R 1 . .
    C C16 0.1535(2) 0.41093(12) 0.11881(10) 0.0393(4) Uani d . 1 . .
    C C17 0.2309(3) 0.34891(14) 0.16965(10) 0.0449(4) Uani d . 1 . .
    H H17 0.2793 0.3677 0.2173 0.054 Uiso calc R 1 . .
    C C18 0.2366(3) 0.26016(14) 0.15030(11) 0.0443(4) Uani d . 1 . .
    H H18 0.2889 0.2195 0.1848 0.053 Uiso calc R 1 . .
    C C19 0.1647(2) 0.23100(12) 0.07945(10) 0.0402(4) Uani d . 1 . .
    C C20 0.0887(3) 0.29189(13) 0.02797(11) 0.0430(4) Uani d . 1 . .
    H H20 0.0414 0.2731 -0.0199 0.052 Uiso calc R 1 . .
    C C21 0.0838(3) 0.38045(14) 0.04814(10) 0.0431(4) Uani d . 1 . .
    H H21 0.0322 0.4210 0.0134 0.052 Uiso calc R 1 . .
    C C22 0.7010(4) 0.34767(19) 0.49303(17) 0.0719(7) Uani d . 1 . .
    H H22A 0.7349 0.3045 0.5318 0.108 Uiso calc R 1 . .
    H H22B 0.7358 0.4059 0.5107 0.108 Uiso calc R 1 . .
    H H22C 0.7632 0.3346 0.4448 0.108 Uiso calc R 1 . .
    C C23 0.1004(4) 0.10995(15) -0.00595(14) 0.0605(6) Uani d . 1 . .
    H H23A 0.1152 0.0466 -0.0089 0.091 Uiso calc R 1 . .
    H H23B 0.1638 0.1374 -0.0490 0.091 Uiso calc R 1 . .
    H H23C -0.0283 0.1245 -0.0085 0.091 Uiso calc R 1 . .
    O O1 0.5033(3) 0.68301(12) 0.16938(12) 0.0732(5) Uani d . 1 . .
    O O2 -0.2050(2) 0.48520(14) 0.15739(11) 0.0753(5) Uani d . 1 . .
    O O3 0.5071(3) 0.34479(11) 0.48087(10) 0.0640(4) Uani d . 1 . .
    O O4 0.1751(2) 0.14144(9) 0.06582(8) 0.0509(3) Uani d . 1 . .
loop_
    _atom_site_aniso_label
    _atom_site_aniso_U_11
    _atom_site_aniso_U_22
    _atom_site_aniso_U_33
    _atom_site_aniso_U_12
    _atom_site_aniso_U_13
    _atom_site_aniso_U_23
    N1 0.0311(6) 0.0576(9) 0.0412(7) 0.0002(7) 0.0008(6) -0.0093(7)
    C2 0.0358(8) 0.0543(10) 0.0348(8) -0.0009(8) 0.0034(7) -0.0084(7)
    C3 0.0446(9) 0.0519(10) 0.0393(8) 0.0004(8) 0.0037(8) -0.0051(8)
    C4 0.0461(10) 0.0531(11) 0.0442(9) -0.0003(9) 0.0077(8) 0.0035(8)
    C5 0.0432(9) 0.0573(11) 0.0387(8) 0.0012(9) 0.0088(8) -0.0034(8)
    C6 0.0403(8) 0.0522(10) 0.0331(8) 0.0041(8) -0.0015(7) -0.0029(7)
    N7 0.0347(8) 0.0767(12) 0.0654(11) -0.0027(8) -0.0038(8) -0.0179(10)
    C8 0.0390(8) 0.0525(11) 0.0323(7) -0.0055(8) 0.0015(7) -0.0049(8)
    C9 0.0401(9) 0.0592(11) 0.0389(9) -0.0079(9) 0.0024(7) 0.0025(9)
    C10 0.0432(9) 0.0621(12) 0.0449(10) -0.0046(9) -0.0008(9) -0.0002(9)
    C11 0.0600(12) 0.0453(10) 0.0400(9) -0.0028(9) 0.0003(9) -0.0036(8)
    C12 0.0600(12) 0.0569(12) 0.0516(11) -0.0158(10) 0.0075(10) 0.0059(10)
    C13 0.0410(9) 0.0638(13) 0.0504(10) -0.0121(10) 0.0056(9) 0.0009(10)
    C15 0.0579(12) 0.0581(12) 0.0582(12) -0.0077(10) 0.0029(11) -0.0143(10)
    C14 0.0607(13) 0.0600(12) 0.0527(11) 0.0116(11) -0.0001(11) -0.0026(10)
    C16 0.0356(8) 0.0494(9) 0.0329(7) 0.0046(8) -0.0010(7) -0.0024(7)
    C17 0.0425(9) 0.0604(11) 0.0319(8) 0.0043(9) -0.0063(7) -0.0014(8)
    C18 0.0390(9) 0.0555(11) 0.0383(8) 0.0070(8) -0.0033(7) 0.0074(8)
    C19 0.0324(8) 0.0480(9) 0.0403(8) 0.0009(7) 0.0050(7) 0.0008(7)
    C20 0.0420(9) 0.0533(10) 0.0336(8) 0.0022(8) -0.0047(7) -0.0021(8)
    C21 0.0432(9) 0.0523(10) 0.0337(8) 0.0060(8) -0.0065(7) 0.0020(8)
    C22 0.0729(16) 0.0707(16) 0.0723(15) 0.0205(14) -0.0010(14) 0.0133(13)
    C23 0.0649(13) 0.0527(12) 0.0638(13) -0.0002(11) -0.0052(12) -0.0134(11)
    O1 0.0684(10) 0.0652(10) 0.0858(13) -0.0185(9) 0.0299(10) -0.0047(9)
    O2 0.0420(8) 0.1026(14) 0.0812(11) 0.0025(9) -0.0132(8) -0.0327(11)
    O3 0.0740(11) 0.0592(9) 0.0589(9) -0.0050(9) -0.0057(9) 0.0118(8)
    O4 0.0543(8) 0.0467(7) 0.0516(7) 0.0036(6) -0.0011(7) 0.0001(6)
_geom_special_details
;
All e.s.d.'s (except the e.s.d. in the dihedral angle between two l.s. planes)
are estimated using the full covariance matrix. The cell e.s.d.'s are taken
into account individually in the estimation of e.s.d.'s in distances, angles
and torsion angles; correlations between e.s.d.'s in cell parameters are only
used when they are defined by crystal symmetry. An approximate (isotropic)
treatment of cell e.s.d.'s is used for estimating e.s.d.'s involving l.s.
planes.
;
loop_
    _geom_bond_atom_site_label_1
    _geom_bond_atom_site_label_2
    _geom_bond_site_symmetry_2
    _geom_bond_distance
    _geom_bond_publ_flag
    N1 N7 . 1.328(2) ?
    N1 C2 . 1.472(2) ?
    N1 C6 . 1.479(2) ?
    C2 C8 . 1.524(3) ?
    C2 C3 . 1.537(3) ?
    C2 H2 . 0.98 ?
    C3 C4 . 1.519(3) ?
    C3 C15 . 1.532(3) ?
    C3 C14 . 1.550(3) ?
    C4 O1 . 1.204(2) ?
    C4 C5 . 1.519(3) ?
    C5 C6 . 1.539(3) ?
    C5 H5A . 0.97 ?
    C5 H5B . 0.97 ?
    C6 C16 . 1.513(3) ?
    C6 H6 . 0.98 ?
    N7 O2 . 1.225(2) ?
    C8 C9 . 1.387(3) ?
    C8 C13 . 1.396(3) ?
    C9 C10 . 1.385(3) ?
    C9 H9 . 0.93 ?
    C10 C11 . 1.380(3) ?
    C10 H10 . 0.93 ?
    C11 O3 . 1.367(3) ?
    C11 C12 . 1.390(3) ?
    C12 C13 . 1.372(3) ?
    C12 H12 . 0.93 ?
    C13 H13 . 0.93 ?
    C15 H15A . 0.96 ?
    C15 H15B . 0.96 ?
    C15 H15C . 0.96 ?
    C14 H14A . 0.96 ?
    C14 H14B . 0.96 ?
    C14 H14C . 0.96 ?
    C16 C21 . 1.386(2) ?
    C16 C17 . 1.393(3) ?
    C17 C18 . 1.376(3) ?
    C17 H17 . 0.93 ?
    C18 C19 . 1.389(3) ?
    C18 H18 . 0.93 ?
    C19 O4 . 1.370(2) ?
    C19 C20 . 1.384(3) ?
    C20 C21 . 1.377(3) ?
    C20 H20 . 0.93 ?
    C21 H21 . 0.93 ?
    C22 O3 . 1.423(3) ?
    C22 H22A . 0.96 ?
    C22 H22B . 0.96 ?
    C22 H22C . 0.96 ?
    C23 O4 . 1.421(3) ?
    C23 H23A . 0.96 ?
    C23 H23B . 0.96 ?
    C23 H23C . 0.96 ?
loop_
    _geom_angle_atom_site_label_1
    _geom_angle_atom_site_label_2
    _geom_angle_atom_site_label_3
    _geom_angle_site_symmetry_1
    _geom_angle_site_symmetry_3
    _geom_angle
    _geom_angle_publ_flag
    N7 N1 C2 . . 114.87(16) ?
    N7 N1 C6 . . 121.28(17) ?
    C2 N1 C6 . . 121.97(14) ?
    N1 C2 C8 . . 109.72(15) ?
    N1 C2 C3 . . 108.78(15) ?
    C8 C2 C3 . . 118.74(16) ?
    N1 C2 H2 . . 106.3 ?
    C8 C2 H2 . . 106.3 ?
    C3 C2 H2 . . 106.3 ?
    C4 C3 C15 . . 113.24(18) ?
    C4 C3 C2 . . 109.81(16) ?
    C15 C3 C2 . . 111.14(16) ?
    C4 C3 C14 . . 104.71(16) ?
    C15 C3 C14 . . 108.22(18) ?
    C2 C3 C14 . . 109.47(17) ?
    O1 C4 C5 . . 121.09(19) ?
    O1 C4 C3 . . 122.78(19) ?
    C5 C4 C3 . . 116.13(17) ?
    C4 C5 C6 . . 118.19(17) ?
    C4 C5 H5A . . 107.8 ?
    C6 C5 H5A . . 107.8 ?
    C4 C5 H5B . . 107.8 ?
    C6 C5 H5B . . 107.8 ?
    H5A C5 H5B . . 107.1 ?
    N1 C6 C16 . . 112.22(16) ?
    N1 C6 C5 . . 110.23(15) ?
    C16 C6 C5 . . 111.48(16) ?
    N1 C6 H6 . . 107.6 ?
    C16 C6 H6 . . 107.6 ?
    C5 C6 H6 . . 107.6 ?
    O2 N7 N1 . . 114.82(19) ?
    C9 C8 C13 . . 116.69(19) ?
    C9 C8 C2 . . 126.27(18) ?
    C13 C8 C2 . . 117.03(17) ?
    C10 C9 C8 . . 121.70(19) ?
    C10 C9 H9 . . 119.2 ?
    C8 C9 H9 . . 119.2 ?
    C11 C10 C9 . . 120.41(19) ?
    C11 C10 H10 . . 119.8 ?
    C9 C10 H10 . . 119.8 ?
    O3 C11 C10 . . 125.5(2) ?
    O3 C11 C12 . . 115.6(2) ?
    C10 C11 C12 . . 118.9(2) ?
    C13 C12 C11 . . 120.0(2) ?
    C13 C12 H12 . . 120.0 ?
    C11 C12 H12 . . 120.0 ?
    C12 C13 C8 . . 122.26(19) ?
    C12 C13 H13 . . 118.9 ?
    C8 C13 H13 . . 118.9 ?
    C3 C15 H15A . . 109.5 ?
    C3 C15 H15B . . 109.5 ?
    H15A C15 H15B . . 109.5 ?
    C3 C15 H15C . . 109.5 ?
    H15A C15 H15C . . 109.5 ?
    H15B C15 H15C . . 109.5 ?
    C3 C14 H14A . . 109.5 ?
    C3 C14 H14B . . 109.5 ?
    H14A C14 H14B . . 109.5 ?
    C3 C14 H14C . . 109.5 ?
    H14A C14 H14C . . 109.5 ?
    H14B C14 H14C . . 109.5 ?
    C21 C16 C17 . . 117.90(17) ?
    C21 C16 C6 . . 120.07(16) ?
    C17 C16 C6 . . 122.00(16) ?
    C18 C17 C16 . . 120.84(17) ?
    C18 C17 H17 . . 119.6 ?
    C16 C17 H17 . . 119.6 ?
    C17 C18 C19 . . 120.29(18) ?
    C17 C18 H18 . . 119.9 ?
    C19 C18 H18 . . 119.9 ?
    O4 C19 C20 . . 124.43(17) ?
    O4 C19 C18 . . 115.98(17) ?
    C20 C19 C18 . . 119.58(18) ?
    C21 C20 C19 . . 119.48(17) ?
    C21 C20 H20 . . 120.3 ?
    C19 C20 H20 . . 120.3 ?
    C20 C21 C16 . . 121.90(17) ?
    C20 C21 H21 . . 119.1 ?
    C16 C21 H21 . . 119.1 ?
    O3 C22 H22A . . 109.5 ?
    O3 C22 H22B . . 109.5 ?
    H22A C22 H22B . . 109.5 ?
    O3 C22 H22C . . 109.5 ?
    H22A C22 H22C . . 109.5 ?
    H22B C22 H22C . . 109.5 ?
    O4 C23 H23A . . 109.5 ?
    O4 C23 H23B . . 109.5 ?
    H23A C23 H23B . . 109.5 ?
    O4 C23 H23C . . 109.5 ?
    H23A C23 H23C . . 109.5 ?
    H23B C23 H23C . . 109.5 ?
    C11 O3 C22 . . 118.20(19) ?
    C19 O4 C23 . . 116.96(16) ?
loop_
    _geom_torsion_atom_site_label_1
    _geom_torsion_atom_site_label_2
    _geom_torsion_atom_site_label_3
    _geom_torsion_atom_site_label_4
    _geom_torsion_site_symmetry_1
    _geom_torsion_site_symmetry_2
    _geom_torsion_site_symmetry_3
    _geom_torsion_site_symmetry_4
    _geom_torsion
    _geom_torsion_publ_flag
    N7 N1 C2 C8 . . . . 110.4(2) ?
    C6 N1 C2 C8 . . . . -85.0(2) ?
    N7 N1 C2 C3 . . . . -118.2(2) ?
    C6 N1 C2 C3 . . . . 46.4(2) ?
    N1 C2 C3 C4 . . . . -60.6(2) ?
    C8 C2 C3 C4 . . . . 65.7(2) ?
    N1 C2 C3 C15 . . . . 173.29(16) ?
    C8 C2 C3 C15 . . . . -60.3(2) ?
    N1 C2 C3 C14 . . . . 53.80(19) ?
    C8 C2 C3 C14 . . . . -179.83(16) ?
    C15 C3 C4 O1 . . . . -26.9(3) ?
    C2 C3 C4 O1 . . . . -151.7(2) ?
    C14 C3 C4 O1 . . . . 90.8(3) ?
    C15 C3 C4 C5 . . . . 153.57(19) ?
    C2 C3 C4 C5 . . . . 28.7(2) ?
    C14 C3 C4 C5 . . . . -88.7(2) ?
    O1 C4 C5 C6 . . . . -158.8(2) ?
    C3 C4 C5 C6 . . . . 20.8(3) ?
    N7 N1 C6 C16 . . . . -69.4(2) ?
    C2 N1 C6 C16 . . . . 127.05(19) ?
    N7 N1 C6 C5 . . . . 165.7(2) ?
    C2 N1 C6 C5 . . . . 2.1(2) ?
    C4 C5 C6 N1 . . . . -37.0(2) ?
    C4 C5 C6 C16 . . . . -162.27(16) ?
    C2 N1 N7 O2 . . . . 170.12(19) ?
    C6 N1 N7 O2 . . . . 5.4(3) ?
    N1 C2 C8 C9 . . . . 109.0(2) ?
    C3 C2 C8 C9 . . . . -16.9(3) ?
    N1 C2 C8 C13 . . . . -70.0(2) ?
    C3 C2 C8 C13 . . . . 164.11(17) ?
    C13 C8 C9 C10 . . . . -0.6(3) ?
    C2 C8 C9 C10 . . . . -179.66(17) ?
    C8 C9 C10 C11 . . . . -0.6(3) ?
    C9 C10 C11 O3 . . . . -177.43(19) ?
    C9 C10 C11 C12 . . . . 1.6(3) ?
    O3 C11 C12 C13 . . . . 177.69(18) ?
    C10 C11 C12 C13 . . . . -1.4(3) ?
    C11 C12 C13 C8 . . . . 0.2(3) ?
    C9 C8 C13 C12 . . . . 0.8(3) ?
    C2 C8 C13 C12 . . . . 179.92(19) ?
    N1 C6 C16 C21 . . . . 122.51(18) ?
    C5 C6 C16 C21 . . . . -113.29(19) ?
    N1 C6 C16 C17 . . . . -59.4(2) ?
    C5 C6 C16 C17 . . . . 64.8(2) ?
    C21 C16 C17 C18 . . . . -0.4(3) ?
    C6 C16 C17 C18 . . . . -178.54(18) ?
    C16 C17 C18 C19 . . . . -0.1(3) ?
    C17 C18 C19 O4 . . . . -179.38(18) ?
    C17 C18 C19 C20 . . . . 0.6(3) ?
    O4 C19 C20 C21 . . . . 179.33(18) ?
    C18 C19 C20 C21 . . . . -0.7(3) ?
    C19 C20 C21 C16 . . . . 0.2(3) ?
    C17 C16 C21 C20 . . . . 0.3(3) ?
    C6 C16 C21 C20 . . . . 178.52(18) ?
    C10 C11 O3 C22 . . . . 3.6(3) ?
    C12 C11 O3 C22 . . . . -175.5(2) ?
    C20 C19 O4 C23 . . . . -0.7(3) ?
    C18 C19 O4 C23 . . . . 179.28(18) ?
loop_
    _geom_hbond_atom_site_label_D
    _geom_hbond_atom_site_label_H
    _geom_hbond_atom_site_label_A
    _geom_hbond_site_symmetry_A
    _geom_hbond_distance_DH
    _geom_hbond_distance_HA
    _geom_hbond_distance_DA
    _geom_hbond_angle_DHA
    C15 H15C Cg1 4_555 0.96 2.97 3.911(3)   167
    C23 H23C Cg1 3_455 0.96 2.86 3.720(3)   149
data_global
_journal_date_recd_electronic     2009-05-15
_journal_date_accepted     2009-05-21
_journal_name_full     'Acta Crystallographica, Section E'
_journal_year     2009
_journal_volume     65
_journal_issue      6
_journal_page_first     o1420
_journal_page_last     o1420
_journal_paper_category     QO
_journal_coeditor_code     CI2805
_publ_contact_author_name     'Ponnuswamy M.N.'
_publ_contact_author_address
;
Centre of Advanced Study in Crystallography and Biophysics,
University of Madras,
Guindy Campus,
Chennai-600 025, India
;
_publ_contact_author_email     'mnpsy2004@yahoo.com'
_publ_contact_author_fax     '+91 44 2230 0122'
_publ_contact_author_phone     '91 44 2235 1367'
_publ_section_title
;
r-2,c-6-Bis(4-methoxyphenyl)-c-3,t-3-dimethyl-1-nitrosopiperidin-4-one
;
loop_
    _publ_author_name
    _publ_author_footnote
    _publ_author_address
    'Kavitha, T.' .
;
Centre of Advanced Study in Crystallography and Biophysics,
University of Madras, Guindy Campus, Chennai 600 025, India
;
    'Ponnuswamy, S.' .
;
Department of Chemistry,
Government Arts College (Autonomous),
Coimbatore 641 018, Tamil Nadu, India
;
    'Sakthivel, P.' .
;
Department of Chemistry,
Government Arts College (Autonomous),
Coimbatore 641 018, Tamil Nadu, India
;
    'Karthik, K.' .
;
Department of Chemistry,
Government Arts College (Autonomous),
Coimbatore 641 018, Tamil Nadu, India
;
    'Ponnuswamy, M. N.' .
;
Centre of Advanced Study in Crystallography and Biophysics,
University of Madras, Guindy Campus, Chennai 600 025, India
;
