# Supplementary material for: r-2,c-6-Bis(4-methoxy­phenyl)-c-3,t-3-dimethyl-1-nitro­sopiperidin-4-one
Source: Acta Crystallogr Sect E Struct Rep Online. 2009 May 29;65(Pt 6):o1420. doi: 10.1107/S1600536809019357 (PMC2969687; doi:10.1107/S1600536809019357)
Supplement: Supplementary file 2 [file e-65-o1420-Isup2.hkl]

#
# h,k,l, Fc-squared, Fo-squared, sigma(Fo-squared) and status flag
#
data_I
_shelx_title ' npm3dmpo in P 21 21 21'
_shelx_refln_list_code          4
_shelx_F_calc_maximum      127.05
_exptl_crystal_F_000       784.00
_reflns_d_resolution_high  0.7011
 
loop_
 _symmetry_equiv_pos_as_xyz
 'x, y, z'
 '-x+1/2, -y, z+1/2'
 'x+1/2, -y+1/2, -z'
 '-x, y+1/2, -z+1/2'
 
_cell_length_a     7.2540
_cell_length_b    15.0469
_cell_length_c    17.0741
_cell_angle_alpha  90.000
_cell_angle_beta   90.000
_cell_angle_gamma  90.000
 
_shelx_F_squared_multiplier     1.000
 
loop_
 _refln_index_h
 _refln_index_k
 _refln_index_l
 _refln_F_squared_calc
 _refln_F_squared_meas
 _refln_F_squared_sigma
 _refln_observed_status
   2   0   0     1797.02     2005.65     27.78 o
   4   0   0       14.73       19.98      0.98 o
   6   0   0        7.94        9.47      0.99 o
   8   0   0       22.81       18.74      2.22 o
  10   0   0       73.63       84.20      3.75 o
   1   1   0     9662.28     9752.12    133.65 o
   2   1   0     7836.40     8277.32    100.47 o
   3   1   0     1362.11     1382.79     12.54 o
   4   1   0      898.48      995.64      9.18 o
   5   1   0      141.90      147.18      2.01 o
   6   1   0        0.21       -0.51      0.62 o
   7   1   0       36.50       33.94      1.41 o
   8   1   0        0.34       -0.91      0.91 o
   9   1   0       47.27       50.70      2.00 o
  10   1   0        1.12        3.65      1.60 o
   0   2   0     4434.70     4393.66     56.36 o
   1   2   0     1140.63     1164.83      8.95 o
   2   2   0      165.75      163.30      2.32 o
   3   2   0       37.04       47.06      0.77 o
   4   2   0      817.04      789.37      7.94 o
   5   2   0       69.53       73.20      1.18 o
   6   2   0       36.91       39.05      1.16 o
   7   2   0        6.54        7.43      0.95 o
   8   2   0        2.00        0.34      0.94 o
   9   2   0        0.60       -0.46      1.05 o
  10   2   0       59.50       71.98      2.92 o
   1   3   0       45.93       57.81      1.18 o
   2   3   0     1343.20     1360.95     13.37 o
   3   3   0      133.00      147.86      1.55 o
   4   3   0       10.01       15.84      0.58 o
   5   3   0      122.06      119.78      1.69 o
   6   3   0       99.85       98.50      1.75 o
   7   3   0      192.51      186.97      2.83 o
   8   3   0       20.33       19.78      1.23 o
   9   3   0        9.47       11.19      1.25 o
  10   3   0        1.49        2.40      2.24 o
   0   4   0      586.34      620.38      7.76 o
   1   4   0      374.44      372.81      3.07 o
   2   4   0       99.65       86.10      1.03 o
   3   4   0     1222.35     1289.30     11.85 o
   4   4   0        0.13        0.38      0.42 o
   5   4   0      194.40      185.27      2.23 o
   6   4   0        0.53       -0.53      0.53 o
   7   4   0        0.87       -1.28      1.28 o
   8   4   0        7.17        4.61      1.04 o
   9   4   0       26.12       23.00      1.62 o
  10   4   0       25.54       29.57      3.02 o
   1   5   0      103.60       99.80      1.23 o
   2   5   0       18.05       16.81      0.63 o
   3   5   0       58.60       56.97      1.03 o
   4   5   0       15.71       24.96      0.71 o
   5   5   0      310.14      320.93      3.51 o
   6   5   0        0.54        0.49      0.57 o
   7   5   0        5.08        6.16      0.74 o
   8   5   0       32.73       32.73      3.64 o
   9   5   0        5.26        3.45      2.11 o
  10   5   0        0.01        1.20      2.18 o
   0   6   0     2597.59     2595.94     35.62 o
   1   6   0      180.18      158.70      1.97 o
   2   6   0       48.31       45.06      1.62 o
   3   6   0      136.11      130.96      1.78 o
   4   6   0      556.13      572.93      7.52 o
   5   6   0      189.43      182.72      2.21 o
   6   6   0       36.63       36.65      1.65 o
   7   6   0        6.32        5.61      0.75 o
   8   6   0        0.00       -1.69      1.69 o
   9   6   0        1.71        2.76      2.14 o
   1   7   0     1057.79      995.23      9.40 o
   2   7   0        0.34       -0.38      0.38 o
   3   7   0       49.31       54.03      1.35 o
   4   7   0       64.22       68.39      1.43 o
   5   7   0       73.66       79.77      1.49 o
   6   7   0       67.97       64.34      1.63 o
   7   7   0        6.57        5.79      0.77 o
   8   7   0       33.16       31.81      3.25 o
   9   7   0        8.86       11.97      2.99 o
   0   8   0     1926.57     1842.53     22.45 o
   1   8   0      151.59      154.83      2.00 o
   2   8   0      942.40      925.44      8.91 o
   3   8   0       19.40       19.53      0.82 o
   4   8   0       17.57       20.25      1.16 o
   5   8   0      284.03      260.32      4.28 o
   6   8   0       78.50       75.65      1.87 o
   7   8   0        1.78        4.07      1.02 o
   8   8   0        0.03       -0.51      2.18 o
   9   8   0        2.57        1.19      2.36 o
   1   9   0       25.31       26.60      0.89 o
   2   9   0      854.35      886.85      8.65 o
   3   9   0      124.76      125.74      2.19 o
   4   9   0       14.82       16.98      1.14 o
   5   9   0      325.99      315.81      4.16 o
   6   9   0       14.70       14.62      1.31 o
   7   9   0        2.78        2.39      1.26 o
   8   9   0        1.86        4.94      2.48 o
   9   9   0        0.29       -1.28      2.48 o
   0  10   0       65.85       57.27      1.85 o
   1  10   0       95.06       79.88      1.52 o
   2  10   0      229.63      214.27      2.84 o
   3  10   0       24.37       27.81      1.54 o
   4  10   0      130.00      129.06      2.68 o
   5  10   0       26.55       26.04      1.70 o
   6  10   0      105.03      106.25      2.77 o
   7  10   0       54.32       56.33      2.11 o
   8  10   0        0.01        0.14      1.57 o
   9  10   0       16.36       19.31      5.05 o
   1  11   0       13.60       14.27      0.94 o
   2  11   0       29.18       27.81      1.11 o
   3  11   0        0.26       -1.07      1.07 o
   4  11   0      129.65      132.85      2.86 o
   5  11   0       15.55       15.38      2.01 o
   6  11   0       91.86       98.98      2.85 o
   7  11   0       26.43       31.09      1.77 o
   8  11   0        3.66        2.09      2.06 o
   0  12   0        0.85       -0.90      0.90 o
   1  12   0        9.74        9.17      0.83 o
   2  12   0      169.94      166.22      2.61 o
   3  12   0        1.53       -0.81      1.09 o
   4  12   0       81.37       91.75      2.54 o
   5  12   0       47.38       46.57      2.19 o
   6  12   0        8.88       10.60      1.51 o
   7  12   0        0.98        1.15      1.33 o
   8  12   0       12.14       13.02      1.77 o
   1  13   0        2.90       -0.95      0.95 o
   2  13   0      125.44      111.11      3.05 o
   3  13   0       27.84       26.14      1.59 o
   4  13   0        8.87        8.14      1.32 o
   5  13   0        8.91        4.76      1.46 o
   6  13   0        7.61        6.80      1.50 o
   7  13   0       23.73       23.76      1.84 o
   8  13   0        0.26       -1.55      1.55 o
   0  14   0        0.08       -1.14      1.16 o
   1  14   0      200.15      178.97      3.18 o
   2  14   0       57.08       50.35      2.00 o
   3  14   0       11.28       12.80      1.42 o
   4  14   0       40.33       42.10      1.94 o
   5  14   0        5.48        6.34      1.59 o
   6  14   0        5.75        9.40      1.65 o
   7  14   0       18.35       23.60      2.10 o
   1  15   0       47.26       46.54      2.05 o
   2  15   0        7.10        9.03      1.39 o
   3  15   0       84.90       85.31      3.97 o
   4  15   0       16.56       20.67      2.73 o
   5  15   0       33.06       35.25      2.27 o
   6  15   0        3.99        6.38      2.07 o
   7  15   0        2.53        3.64      1.62 o
   0  16   0      271.17      281.75      9.07 o
   1  16   0        0.11        1.72      1.47 o
   2  16   0        3.56        3.29      1.37 o
   3  16   0       13.16       15.04      1.70 o
   4  16   0        7.37       11.16      1.81 o
   5  16   0        3.49        2.72      1.70 o
   6  16   0        2.07        0.04      1.66 o
   1  17   0        7.46        7.54      1.72 o
   2  17   0        2.71        3.64      1.64 o
   3  17   0       35.95       38.96      2.30 o
   4  17   0       15.71       17.18      2.04 o
   5  17   0        0.43       -1.60      1.60 o
   6  17   0        1.61       -0.51      1.68 o
   0  18   0        4.90        1.88      3.59 o
   1  18   0       15.22        9.61      2.04 o
   2  18   0        0.07        0.34      1.66 o
   3  18   0       58.34       64.55      4.15 o
   4  18   0        0.00        0.43      1.85 o
   5  18   0        2.71        2.75      2.00 o
   1  19   0        0.45       -2.31      2.54 o
   2  19   0        5.66        4.68      2.17 o
   3  19   0        0.17        0.95      2.20 o
   4  19   0       20.35       23.98      2.63 o
   0  20   0        1.10        5.65      4.28 o
   1  20   0        0.78       -0.59      2.77 o
   2  20   0        0.89        2.02      3.02 o
   3  20   0        2.83        2.16      2.91 o
   1  21   0        0.04       -2.74      3.02 o
   2  21   0        0.36       -0.67      2.84 o
   1   0   1     1525.64     1535.76     12.05 o
   2   0   1     4898.37     5046.32     45.34 o
   3   0   1     5331.69     5808.44     55.77 o
   4   0   1      537.94      556.68      5.72 o
   5   0   1        4.64        3.64      0.60 o
   6   0   1        2.36        3.86      0.62 o
   7   0   1       10.34       13.94      1.11 o
   8   0   1       15.79       13.49      1.19 o
   9   0   1        0.48        0.78      1.83 o
  10   0   1       35.57       44.19      2.38 o
   1   1   1     2934.90     3061.55     18.19 o
   2   1   1     1464.52     1600.90     11.59 o
   3   1   1     1008.05     1044.98      7.32 o
   4   1   1      821.28      840.48      5.74 o
   5   1   1       20.46       16.87      0.45 o
   6   1   1       55.93       53.12      0.98 o
   7   1   1       63.28       59.82      1.17 o
   8   1   1       32.03       27.76      0.99 o
   9   1   1        1.58        0.78      0.78 o
  10   1   1        5.45        4.49      1.08 o
   0   2   1     3455.53     3534.20     23.24 o
   1   2   1      933.69     1014.77      5.53 o
   2   2   1     1769.25     1756.11     11.74 o
   3   2   1      728.88      718.75      6.85 o
   4   2   1      424.16      428.50      3.35 o
   5   2   1      202.34      201.31      1.64 o
   6   2   1       52.96       53.57      0.88 o
   7   2   1       86.13       77.04      1.29 o
   8   2   1        6.76        7.68      0.77 o
   9   2   1        2.61        4.10      0.81 o
  10   2   1        0.50        0.62      1.09 o
   0   3   1     2540.99     2500.75     17.83 o
   1   3   1       14.36        8.95      0.34 o
   2   3   1      382.67      374.60      2.42 o
   3   3   1      320.79      297.34      2.45 o
   4   3   1      150.43      165.62      1.76 o
   5   3   1       33.87       28.50      0.61 o
   6   3   1       41.31       37.48      0.90 o
   7   3   1       21.36       23.45      0.72 o
   8   3   1       97.35       88.81      1.58 o
   9   3   1       23.63       23.70      1.09 o
  10   3   1        6.43       10.06      1.52 o
   0   4   1      969.51      989.07      8.04 o
   1   4   1     1903.83     1892.83     10.33 o
   2   4   1      386.79      380.12      2.66 o
   3   4   1      142.71      153.02      1.27 o
   4   4   1      206.90      205.43      2.04 o
   5   4   1       74.41       74.81      1.10 o
   6   4   1       50.93       51.39      1.18 o
   7   4   1       42.37       38.39      1.05 o
   8   4   1        9.29       10.19      1.01 o
   9   4   1        3.75        3.19      1.09 o
  10   4   1        9.77       11.01      1.77 o
   0   5   1      106.95      118.45      1.39 o
   1   5   1      959.73      966.23      5.94 o
   2   5   1      171.29      182.90      1.42 o
   3   5   1      209.26      241.81      2.00 o
   4   5   1      682.02      639.48      4.80 o
   5   5   1      232.24      227.95      2.12 o
   6   5   1       18.38       16.12      0.79 o
   7   5   1       45.59       46.73      1.28 o
   8   5   1        5.63        3.54      0.92 o
   9   5   1        7.14        6.35      1.20 o
  10   5   1        1.60        2.27      1.62 o
   0   6   1     3342.47     3487.03     31.17 o
   1   6   1      182.95      184.50      1.62 o
   2   6   1      485.47      491.92      3.83 o
   3   6   1      337.29      336.71      2.61 o
   4   6   1       32.24       31.60      0.72 o
   5   6   1      124.10      119.33      1.18 o
   6   6   1       43.47       48.93      1.27 o
   7   6   1       77.91       75.74      1.81 o
   8   6   1        3.41        1.79      0.88 o
   9   6   1        2.19        1.36      1.52 o
   0   7   1     3256.34     3397.11     30.47 o
   1   7   1     1123.10     1196.02      8.21 o
   2   7   1      841.84      838.85      5.91 o
   3   7   1       35.36       33.43      0.90 o
   4   7   1       78.90       73.47      1.00 o
   5   7   1      459.68      445.96      4.47 o
   6   7   1      241.91      223.23      2.61 o
   7   7   1       20.14       21.32      1.14 o
   8   7   1        2.49        2.22      0.94 o
   9   7   1        0.50        0.24      1.57 o
   0   8   1      469.39      529.68      5.46 o
   1   8   1      222.13      185.27      1.76 o
   2   8   1      505.82      504.73      3.68 o
   3   8   1       13.70       14.50      0.46 o
   4   8   1       11.40       10.25      0.53 o
   5   8   1      317.80      302.53      3.43 o
   6   8   1       15.40       16.30      0.79 o
   7   8   1        8.90        8.69      1.07 o
   8   8   1        8.01        8.26      1.06 o
   9   8   1        0.22        0.75      1.67 o
   0   9   1       24.18       35.37      1.32 o
   1   9   1       84.27       83.02      1.16 o
   2   9   1      306.55      318.22      2.59 o
   3   9   1       88.59       91.68      1.17 o
   4   9   1      146.60      137.97      1.76 o
   5   9   1      135.86      134.60      1.80 o
   6   9   1      127.58      127.17      2.04 o
   7   9   1       22.26       27.85      1.37 o
   8   9   1        9.16       10.23      1.33 o
   9   9   1        1.17        1.76      2.01 o
   0  10   1      214.94      199.69      2.72 o
   1  10   1      126.28      126.26      1.47 o
   2  10   1      380.43      357.65      2.91 o
   3  10   1       44.24       35.86      0.85 o
   4  10   1      168.07      169.22      2.41 o
   5  10   1      236.32      231.55      3.33 o
   6  10   1       18.78       21.64      1.44 o
   7  10   1       68.76       67.72      1.56 o
   8  10   1       14.53       17.18      2.21 o
   9  10   1        2.57        4.64      2.01 o
   0  11   1      107.04       92.26      1.73 o
   1  11   1       78.31       83.05      1.20 o
   2  11   1      178.49      164.84      1.77 o
   3  11   1      469.39      456.06      4.42 o
   4  11   1      169.56      165.21      2.27 o
   5  11   1      138.78      137.38      3.02 o
   6  11   1       49.28       49.16      1.85 o
   7  11   1       53.65       55.56      1.55 o
   8  11   1        7.80        8.99      1.50 o
   0  12   1        7.27       10.02      0.84 o
   1  12   1        4.67        2.56      0.53 o
   2  12   1       58.95       53.86      1.25 o
   3  12   1      214.75      201.81      2.61 o
   4  12   1      107.54      106.06      1.87 o
   5  12   1       96.63       92.71      2.02 o
   6  12   1       14.35       14.45      1.39 o
   7  12   1       18.86       18.40      1.13 o
   8  12   1       28.42       29.25      2.19 o
   0  13   1       43.09       44.05      1.37 o
   1  13   1       18.21       13.95      0.73 o
   2  13   1       13.58       12.13      0.94 o
   3  13   1       31.78       30.89      1.17 o
   4  13   1       10.75        9.00      0.94 o
   5  13   1       44.48       47.26      1.58 o
   6  13   1        9.68        9.21      1.10 o
   7  13   1        5.05        4.54      1.05 o
   8  13   1        3.51        3.25      1.21 o
   0  14   1       59.07       55.21      2.06 o
   1  14   1       31.98       33.64      1.08 o
   2  14   1        6.23        4.47      0.89 o
   3  14   1       15.41       14.46      1.03 o
   4  14   1       18.73       17.59      1.11 o
   5  14   1        1.66        2.85      1.03 o
   6  14   1        3.25        2.43      1.24 o
   7  14   1        1.99        0.81      1.20 o
   0  15   1        5.37        1.74      1.29 o
   1  15   1       28.52       35.12      1.47 o
   2  15   1       27.58       26.01      1.21 o
   3  15   1        8.54        8.81      1.01 o
   4  15   1        0.15        0.29      0.93 o
   5  15   1       20.50       21.51      1.38 o
   6  15   1       11.25       12.49      1.28 o
   7  15   1        0.84        0.76      1.24 o
   0  16   1       54.14       56.49      2.30 o
   1  16   1       25.10       22.22      1.45 o
   2  16   1        6.36        7.10      1.02 o
   3  16   1        4.47        5.77      1.05 o
   4  16   1       11.06       15.45      1.41 o
   5  16   1        0.55       -1.10      1.10 o
   6  16   1        2.42        0.38      1.12 o
   0  17   1       40.16       37.50      2.66 o
   1  17   1       27.69       31.88      1.92 o
   2  17   1        4.29        2.78      1.20 o
   3  17   1        5.25        5.89      1.14 o
   4  17   1        9.16       10.26      1.36 o
   5  17   1        0.10        2.55      1.21 o
   6  17   1        0.93       -1.28      1.28 o
   0  18   1       50.02       53.85      4.62 o
   1  18   1        1.52        1.42      1.34 o
   2  18   1        1.31        1.95      1.28 o
   3  18   1        2.35        2.97      1.43 o
   4  18   1        2.73        3.97      1.44 o
   5  18   1        8.81        8.27      1.89 o
   0  19   1       14.07       19.42      5.99 o
   1  19   1       27.80       33.93      2.56 o
   2  19   1        4.14        5.45      1.47 o
   3  19   1        7.28       11.36      1.73 o
   4  19   1        1.50        1.94      1.61 o
   0  20   1        3.46        3.16      2.90 o
   1  20   1        3.01        0.16      2.05 o
   2  20   1        1.81        0.33      1.99 o
   3  20   1        0.98       -1.63      1.63 o
   0  21   1        0.41       -2.75      2.75 o
   1  21   1        2.35        2.79      2.27 o
   2  21   1        4.26        2.13      2.13 o
   0   0   2     1265.20     1150.74     51.88 o
   1   0   2     2370.49     2582.34     20.51 o
   2   0   2     1016.32     1113.06      8.52 o
   3   0   2      921.71      983.45      9.72 o
   4   0   2       57.11       54.71      1.29 o
   5   0   2      228.05      231.29      2.82 o
   6   0   2       14.04       14.42      1.58 o
   7   0   2       56.13       47.06      1.72 o
   8   0   2       56.35       61.87      1.99 o
   9   0   2       19.45       16.01      1.38 o
  10   0   2       25.31       25.08      2.06 o
   0   1   2      581.10      509.05      7.73 o
   1   1   2     6275.32     6323.14     32.19 o
   2   1   2     4330.42     4466.64     27.39 o
   3   1   2      172.94      181.37      1.68 o
   4   1   2      538.72      623.13      4.34 o
   5   1   2      155.14      157.54      1.44 o
   6   1   2       78.31       65.10      1.04 o
   7   1   2       38.16       37.34      1.01 o
   8   1   2        2.43        3.07      0.71 o
   9   1   2        9.57        9.28      0.88 o
  10   1   2        5.42        3.82      1.06 o
   0   2   2     3039.38     3279.55     21.50 o
   1   2   2     5910.02     6082.72     30.59 o
   2   2   2      469.38      479.60      4.08 o
   3   2   2      480.74      491.00      3.80 o
   4   2   2      309.99      323.73      2.73 o
   5   2   2      444.54      473.55      3.61 o
   6   2   2      142.73      135.93      1.50 o
   7   2   2       88.45       81.75      1.33 o
   8   2   2        4.18        1.69      0.69 o
   9   2   2        3.49        2.41      0.82 o
  10   2   2       13.56       14.78      1.36 o
   0   3   2      240.39      279.77      2.36 o
   1   3   2     5753.30     5843.66     30.68 o
   2   3   2     1929.90     1915.58     11.84 o
   3   3   2     1195.22     1344.57     10.33 o
   4   3   2      483.14      498.20      4.39 o
   5   3   2      262.31      271.29      2.70 o
   6   3   2      213.16      205.25      2.38 o
   7   3   2        0.68       -0.02      0.48 o
   8   3   2       39.52       38.08      1.08 o
   9   3   2        0.13       -0.95      0.95 o
  10   3   2        8.48       12.20      1.89 o
   0   4   2    16141.71    16257.25    127.46 o
   1   4   2     1521.75     1570.72      8.64 o
   2   4   2      252.01      280.46      1.99 o
   3   4   2      224.24      226.65      1.85 o
   4   4   2      133.52      138.04      1.59 o
   5   4   2      230.79      247.69      2.48 o
   6   4   2       84.87       90.37      1.65 o
   7   4   2       97.72       88.24      1.92 o
   8   4   2       13.95       14.46      1.58 o
   9   4   2        4.99        3.27      1.05 o
  10   4   2        5.36        4.43      1.36 o
   0   5   2     1365.31     1342.16     11.53 o
   1   5   2      760.36      755.63      4.59 o
   2   5   2      129.99      143.82      1.09 o
   3   5   2      130.77      138.23      1.25 o
   4   5   2      259.24      266.12      2.42 o
   5   5   2      470.16      461.46      4.35 o
   6   5   2       34.32       32.71      1.10 o
   7   5   2       27.24       28.84      1.24 o
   8   5   2        9.77        7.52      1.02 o
   9   5   2        1.13       -0.99      0.99 o
  10   5   2        3.07        1.30      1.66 o
   0   6   2      790.99      852.66      8.75 o
   1   6   2     1347.34     1358.90      9.20 o
   2   6   2      946.44     1035.10      6.62 o
   3   6   2       23.68       27.95      0.65 o
   4   6   2      143.30      130.27      1.29 o
   5   6   2       70.24       73.18      1.10 o
   6   6   2      125.80      124.89      2.05 o
   7   6   2        0.11       -0.59      1.02 o
   8   6   2        3.18        1.76      0.95 o
   9   6   2        0.08        0.49      1.15 o
   0   7   2      212.01      187.19      2.56 o
   1   7   2      448.27      501.32      3.76 o
   2   7   2      262.22      254.41      2.17 o
   3   7   2      331.30      362.79      3.62 o
   4   7   2       16.12       14.38      0.53 o
   5   7   2      273.84      258.47      2.69 o
   6   7   2      205.43      201.78      2.87 o
   7   7   2        0.77        0.60      0.88 o
   8   7   2        1.70        2.07      1.00 o
   9   7   2       27.35       28.95      1.66 o
   0   8   2      103.53      111.54      1.92 o
   1   8   2      415.83      436.06      3.41 o
   2   8   2      531.55      550.49      4.33 o
   3   8   2        7.78        7.61      0.47 o
   4   8   2       71.60       75.34      1.19 o
   5   8   2       81.62       79.00      1.49 o
   6   8   2       30.88       32.56      0.99 o
   7   8   2        4.25        3.31      1.01 o
   8   8   2       26.59       26.94      1.42 o
   9   8   2        4.39        6.60      1.31 o
   0   9   2        3.50        3.66      0.66 o
   1   9   2      223.97      218.84      2.08 o
   2   9   2       49.83       47.86      0.93 o
   3   9   2       89.30       92.24      1.26 o
   4   9   2       99.29      102.85      1.61 o
   5   9   2       96.19       99.34      1.73 o
   6   9   2      111.03      107.84      2.32 o
   7   9   2       25.90       26.83      1.39 o
   8   9   2        2.93        1.73      1.09 o
   9   9   2       11.75       12.40      2.04 o
   0  10   2        3.83        5.42      0.75 o
   1  10   2      566.94      544.80      4.26 o
   2  10   2      310.75      293.04      2.62 o
   3  10   2      403.02      396.09      3.59 o
   4  10   2       30.04       31.20      1.10 o
   5  10   2      116.97      117.19      1.96 o
   6  10   2      138.21      144.86      2.29 o
   7  10   2        0.58        0.06      0.77 o
   8  10   2       23.75       21.77      1.49 o
   9  10   2        3.71        5.36      2.64 o
   0  11   2      138.35      131.98      2.42 o
   1  11   2      312.34      310.23      2.82 o
   2  11   2        1.13        1.44      0.54 o
   3  11   2       62.69       56.17      1.49 o
   4  11   2      119.06      113.38      1.88 o
   5  11   2        0.19       -0.33      0.89 o
   6  11   2      221.11      211.31      2.95 o
   7  11   2        5.78        6.50      1.05 o
   8  11   2       10.48       12.80      1.58 o
   0  12   2       54.88       44.12      1.57 o
   1  12   2       31.31       33.76      0.94 o
   2  12   2       26.77       24.22      0.87 o
   3  12   2      168.97      167.69      2.35 o
   4  12   2       22.43       20.58      1.06 o
   5  12   2       83.73       79.09      1.88 o
   6  12   2       16.83       16.89      1.15 o
   7  12   2        3.54        3.97      1.07 o
   8  12   2        3.40        2.67      1.35 o
   0  13   2        0.33       -0.84      0.84 o
   1  13   2      189.25      175.58      1.99 o
   2  13   2       35.24       36.05      1.35 o
   3  13   2       45.20       46.65      1.37 o
   4  13   2       18.60       17.59      1.05 o
   5  13   2       12.21       11.04      1.13 o
   6  13   2        6.35        8.23      1.06 o
   7  13   2        2.87        2.92      1.13 o
   8  13   2        7.40        7.34      1.69 o
   0  14   2        0.24       -0.93      0.93 o
   1  14   2       68.80       60.73      1.40 o
   2  14   2       27.33       28.14      1.24 o
   3  14   2       10.83       10.71      1.00 o
   4  14   2       32.66       35.63      1.34 o
   5  14   2        8.34       10.59      1.17 o
   6  14   2       10.88       13.27      1.22 o
   7  14   2       11.48       13.62      1.39 o
   0  15   2       90.81       83.26      2.63 o
   1  15   2       31.69       32.25      1.24 o
   2  15   2        6.57        6.87      1.02 o
   3  15   2       19.41       20.80      1.19 o
   4  15   2       10.68        6.00      1.13 o
   5  15   2        7.86        7.67      1.18 o
   6  15   2        2.10        0.85      1.19 o
   7  15   2        1.16       -0.33      1.22 o
   0  16   2        0.07       -0.70      1.31 o
   1  16   2       24.83       23.92      1.38 o
   2  16   2        5.44        6.96      1.08 o
   3  16   2        0.77        0.39      1.01 o
   4  16   2        0.84        2.98      1.25 o
   5  16   2        7.92        8.18      1.36 o
   6  16   2        9.38        9.39      1.63 o
   0  17   2       13.54       12.51      2.27 o
   1  17   2        3.75        4.60      1.18 o
   2  17   2        4.26        4.93      1.24 o
   3  17   2        3.50        3.08      1.14 o
   4  17   2        3.66        0.21      1.30 o
   5  17   2        2.41        1.23      1.33 o
   6  17   2        1.31        0.18      1.33 o
   0  18   2       10.43       19.44      2.81 o
   1  18   2        2.12        2.29      1.39 o
   2  18   2       17.13       20.17      1.60 o
   3  18   2        1.76        0.89      1.36 o
   4  18   2        5.86        6.22      1.56 o
   5  18   2        0.18        1.49      1.43 o
   0  19   2        0.50        2.65      3.34 o
   1  19   2       14.83       18.28      2.03 o
   2  19   2        2.94        2.25      1.43 o
   3  19   2        4.58        5.67      1.66 o
   4  19   2        7.58        6.10      1.74 o
   0  20   2       27.31       26.26      3.75 o
   1  20   2        4.82        7.81      1.99 o
   2  20   2        0.60        3.05      3.21 o
   3  20   2        3.34        4.15      1.84 o
   0  21   2        0.18       -3.07      3.07 o
   1  21   2        2.09        1.99      2.26 o
   1   0   3      512.17      552.29      4.33 o
   2   0   3     1947.03     1884.17     13.56 o
   3   0   3     2790.09     2880.94     27.79 o
   4   0   3       27.51       31.10      1.23 o
   5   0   3       64.50       66.84      1.22 o
   6   0   3      398.81      391.96      5.01 o
   7   0   3        5.26        6.54      1.02 o
   8   0   3        0.68        1.25      1.00 o
   9   0   3       17.52       16.59      1.41 o
  10   0   3        0.30       -1.43      1.56 o
   0   1   3       69.27       79.46      0.80 o
   1   1   3    10023.90    10298.82     53.10 o
   2   1   3     6392.28     6575.73     38.68 o
   3   1   3      242.61      229.06      1.98 o
   4   1   3     1171.44     1242.75      7.77 o
   5   1   3       19.21       17.22      0.52 o
   6   1   3      109.19      102.46      1.32 o
   7   1   3       91.13       80.53      1.37 o
   8   1   3       11.15        9.23      0.80 o
   9   1   3        6.02        6.20      0.86 o
  10   1   3        3.73        2.46      1.03 o
   0   2   3    13663.11    13839.50     94.26 o
   1   2   3     1726.81     1720.84      8.98 o
   2   2   3     1368.28     1326.68      7.99 o
   3   2   3      254.27      271.52      2.19 o
   4   2   3      862.82      908.06      6.03 o
   5   2   3       12.46       11.73      0.50 o
   6   2   3      153.83      154.68      1.71 o
   7   2   3       10.57        8.94      0.75 o
   8   2   3       35.24       38.25      1.13 o
   9   2   3       11.70       12.32      0.98 o
  10   2   3       24.67       30.03      1.72 o
   0   3   3      476.52      505.72      4.11 o
   1   3   3     7843.91     8097.61     42.46 o
   2   3   3     1005.38     1013.17      6.19 o
   3   3   3      658.15      691.24      4.85 o
   4   3   3      476.63      523.32      4.65 o
   5   3   3       77.88       69.92      1.19 o
   6   3   3        9.79        8.69      0.79 o
   7   3   3        9.99       10.07      0.75 o
   8   3   3       17.55       16.93      0.96 o
   9   3   3        2.33        1.39      1.04 o
  10   3   3        4.33        3.36      1.40 o
   0   4   3     2223.25     2338.56     17.62 o
   1   4   3      177.36      170.03      1.29 o
   2   4   3      439.87      485.43      3.05 o
   3   4   3      649.04      651.83      4.14 o
   4   4   3      632.05      639.32      5.32 o
   5   4   3       52.91       44.58      1.01 o
   6   4   3       77.67       77.76      2.01 o
   7   4   3       24.86       24.72      1.22 o
   8   4   3        1.13        0.19      1.26 o
   9   4   3        2.47       -0.75      1.03 o
  10   4   3       18.51       21.84      1.68 o
   0   5   3      195.17      212.59      2.45 o
   1   5   3      242.02      239.83      1.73 o
   2   5   3      622.96      686.65      4.11 o
   3   5   3      343.99      364.85      3.18 o
   4   5   3       16.56       14.76      0.50 o
   5   5   3        3.92        1.84      0.56 o
   6   5   3      157.90      140.16      2.37 o
   7   5   3       45.88       41.97      1.50 o
   8   5   3        1.96        1.31      0.95 o
   9   5   3        3.17        2.33      1.09 o
   0   6   3      264.66      239.87      2.79 o
   1   6   3      167.32      169.38      1.58 o
   2   6   3      115.89      123.41      1.10 o
   3   6   3      172.95      188.02      1.79 o
   4   6   3      223.99      206.76      1.85 o
   5   6   3      126.26      120.48      1.73 o
   6   6   3       19.78       16.03      1.06 o
   7   6   3       20.07       16.87      1.16 o
   8   6   3        8.07        8.62      1.11 o
   9   6   3        3.62        4.29      1.17 o
   0   7   3      500.39      553.12      6.76 o
   1   7   3      890.69      955.87      6.72 o
   2   7   3      152.43      155.26      1.49 o
   3   7   3      244.66      261.21      2.46 o
   4   7   3       91.04       82.63      1.09 o
   5   7   3       12.80       10.31      0.70 o
   6   7   3      256.82      244.18      3.65 o
   7   7   3        0.06        0.18      0.91 o
   8   7   3       15.13       17.15      1.30 o
   9   7   3        5.91        3.57      1.33 o
   0   8   3       64.46       66.44      1.48 o
   1   8   3      371.44      374.93      3.16 o
   2   8   3      108.30      106.53      1.31 o
   3   8   3      245.47      244.64      2.43 o
   4   8   3       65.82       60.52      1.13 o
   5   8   3      202.96      196.60      2.36 o
   6   8   3       35.41       35.32      1.09 o
   7   8   3       25.16       22.97      1.35 o
   8   8   3        5.85        5.22      1.17 o
   9   8   3        3.44        2.52      1.35 o
   0   9   3       84.54       79.79      1.71 o
   1   9   3      609.53      597.50      4.72 o
   2   9   3       65.54       60.29      1.02 o
   3   9   3      158.66      148.94      1.75 o
   4   9   3      850.88      795.18      6.75 o
   5   9   3       53.37       48.69      1.34 o
   6   9   3      140.92      131.38      1.90 o
   7   9   3       34.41       38.03      1.91 o
   8   9   3       15.28       19.54      1.46 o
   9   9   3        4.39        3.66      2.20 o
   0  10   3        0.01        0.37      0.69 o
   1  10   3        2.70        2.59      0.56 o
   2  10   3      184.86      178.64      1.90 o
   3  10   3      200.95      195.88      2.02 o
   4  10   3       23.50       25.20      1.04 o
   5  10   3       51.94       49.02      1.54 o
   6  10   3      105.46      107.66      2.23 o
   7  10   3        4.82        1.61      1.19 o
   8  10   3       75.02       85.22      2.91 o
   9  10   3        2.65        0.35      1.47 o
   0  11   3      674.02      666.76      7.55 o
   1  11   3       27.94       31.41      0.92 o
   2  11   3      123.47      130.13      1.71 o
   3  11   3      270.94      259.81      3.12 o
   4  11   3      137.24      130.96      2.45 o
   5  11   3       94.74       87.27      1.92 o
   6  11   3        5.07        3.09      1.25 o
   7  11   3       19.32       20.57      1.33 o
   8  11   3       15.27       18.77      2.15 o
   0  12   3      372.13      361.13      4.78 o
   1  12   3       15.52       12.55      0.97 o
   2  12   3      231.88      223.22      2.73 o
   3  12   3      111.80      107.27      2.14 o
   4  12   3       26.28       24.68      1.15 o
   5  12   3       16.00       16.74      1.16 o
   6  12   3        3.29        4.12      1.10 o
   7  12   3        4.63        4.86      1.09 o
   8  12   3        3.93        4.10      1.61 o
   0  13   3      219.08      229.32      3.62 o
   1  13   3        6.63        9.34      0.83 o
   2  13   3       78.80       74.96      1.79 o
   3  13   3       94.98       93.32      2.06 o
   4  13   3       10.27        9.55      1.03 o
   5  13   3       41.49       44.45      1.79 o
   6  13   3       19.64       19.37      1.37 o
   7  13   3        1.58        1.79      1.10 o
   8  13   3        0.73        1.63      1.40 o
   0  14   3      121.12      117.00      4.37 o
   1  14   3      153.89      128.56      2.02 o
   2  14   3       21.78       20.34      1.17 o
   3  14   3        2.23        1.12      0.91 o
   4  14   3        9.21        8.15      1.07 o
   5  14   3       16.21       15.89      1.37 o
   6  14   3        2.08        0.99      1.14 o
   7  14   3       10.84       10.67      1.34 o
   0  15   3      216.65      210.97      3.99 o
   1  15   3       44.53       38.29      1.30 o
   2  15   3        6.57        3.68      0.96 o
   3  15   3        4.34        2.82      0.99 o
   4  15   3       36.09       36.93      1.63 o
   5  15   3        5.24        4.12      1.26 o
   6  15   3        1.72        0.24      1.21 o
   7  15   3        5.39        9.30      1.38 o
   0  16   3        3.99        4.66      1.34 o
   1  16   3       27.30       27.64      1.38 o
   2  16   3       17.61       15.81      1.21 o
   3  16   3       20.15       21.84      1.34 o
   4  16   3       22.21       21.51      1.57 o
   5  16   3        4.35        7.70      1.36 o
   6  16   3        5.29        6.51      1.42 o
   0  17   3        1.50        2.33      1.86 o
   1  17   3       11.57       12.17      1.42 o
   2  17   3        1.94        0.67      1.10 o
   3  17   3        4.92        5.16      1.20 o
   4  17   3        8.19        5.95      1.44 o
   5  17   3        1.26       -1.30      1.30 o
   6  17   3        7.98       11.92      1.55 o
   0  18   3       24.66       24.57      2.60 o
   1  18   3        6.24        6.97      1.39 o
   2  18   3        0.75        0.89      1.28 o
   3  18   3        4.30        4.99      1.42 o
   4  18   3        2.70        2.35      1.51 o
   5  18   3        5.03        4.60      1.96 o
   0  19   3        0.15        2.65      2.24 o
   1  19   3        5.76        6.06      1.81 o
   2  19   3        1.22        0.49      1.56 o
   3  19   3        0.79       -1.20      1.48 o
   4  19   3        0.57       -0.16      1.66 o
   0  20   3        0.64        4.22      2.50 o
   1  20   3        2.18        6.67      1.96 o
   2  20   3        1.89        3.01      1.89 o
   3  20   3        0.66        0.62      1.74 o
   0  21   3        1.94        5.10      3.50 o
   1  21   3        5.04        5.45      2.04 o
   0   0   4      819.94      913.20      9.98 o
   1   0   4     1398.08     1460.66     10.57 o
   2   0   4     1662.32     1574.00     21.46 o
   3   0   4        4.92        8.12      0.78 o
   4   0   4        2.37        0.73      0.73 o
   5   0   4      262.04      269.44      3.26 o
   6   0   4      239.92      237.84      3.50 o
   7   0   4       31.53       37.79      1.63 o
   8   0   4        0.02       -0.94      0.94 o
   9   0   4       11.83       11.31      1.34 o
  10   0   4       44.74       53.97      2.67 o
   0   1   4     7846.40     7961.53     59.14 o
   1   1   4     5234.60     5607.57     28.72 o
   2   1   4      208.89      199.40      1.31 o
   3   1   4      437.72      414.49      2.82 o
   4   1   4      307.80      315.12      2.25 o
   5   1   4      504.52      484.42      3.48 o
   6   1   4      118.30      105.76      1.56 o
   7   1   4       60.85       58.35      1.21 o
   8   1   4       19.35       20.99      0.98 o
   9   1   4       60.82       65.36      1.57 o
  10   1   4        6.77        6.17      1.28 o
   0   2   4     5953.82     6013.81     42.53 o
   1   2   4     3855.00     4009.53     20.14 o
   2   2   4      136.12      135.83      1.04 o
   3   2   4      760.73      818.35      5.44 o
   4   2   4     1175.85     1158.00      7.33 o
   5   2   4      237.63      234.85      2.78 o
   6   2   4      104.47      108.16      1.43 o
   7   2   4      148.97      142.04      1.84 o
   8   2   4       30.83       29.24      1.69 o
   9   2   4        7.27        7.68      1.40 o
  10   2   4       12.99       17.78      1.49 o
   0   3   4     3577.60     3769.14     26.81 o
   1   3   4      342.47      399.78      2.31 o
   2   3   4      773.23      858.06      5.17 o
   3   3   4     1050.05     1081.27      7.12 o
   4   3   4      513.27      521.71      3.81 o
   5   3   4      288.14      265.19      2.78 o
   6   3   4       12.94       14.01      0.95 o
   7   3   4       30.09       29.35      1.43 o
   8   3   4       73.20       72.48      2.07 o
   9   3   4        7.80        9.80      1.21 o
  10   3   4        2.48        3.83      1.27 o
   0   4   4     6909.25     6878.17     53.76 o
   1   4   4     2171.70     2248.11     12.65 o
   2   4   4      216.36      219.98      1.59 o
   3   4   4     1828.70     2002.97     13.38 o
   4   4   4       68.67       73.12      1.28 o
   5   4   4      298.11      296.64      2.95 o
   6   4   4       47.36       48.79      1.70 o
   7   4   4       76.60       69.01      1.87 o
   8   4   4        5.04        4.13      1.03 o
   9   4   4       27.41       25.59      1.50 o
  10   4   4        2.84        4.26      1.78 o
   0   5   4      591.92      613.83      5.65 o
   1   5   4      676.36      674.21      4.35 o
   2   5   4     1485.52     1585.42      9.61 o
   3   5   4       61.23       62.21      0.90 o
   4   5   4       59.49       59.29      0.86 o
   5   5   4      105.41       88.90      1.47 o
   6   5   4      129.31      125.45      3.03 o
   7   5   4        7.86        9.32      1.03 o
   8   5   4       61.53       62.47      1.92 o
   9   5   4       21.09       21.91      1.47 o
   0   6   4      173.16      181.02      2.34 o
   1   6   4      217.83      202.68      1.76 o
   2   6   4      371.05      369.90      2.60 o
   3   6   4      118.76      132.23      1.46 o
   4   6   4       67.49       80.00      1.09 o
   5   6   4      146.63      134.16      1.82 o
   6   6   4       69.94       69.40      2.09 o
   7   6   4        8.82        7.48      1.06 o
   8   6   4        6.39        6.74      1.16 o
   9   6   4       10.80       10.76      1.32 o
   0   7   4     1306.27     1352.60     12.78 o
   1   7   4       31.06       25.03      0.76 o
   2   7   4      492.20      489.10      3.75 o
   3   7   4      161.45      157.87      1.59 o
   4   7   4      206.57      197.81      2.09 o
   5   7   4       33.93       33.40      1.04 o
   6   7   4       90.04       81.44      2.27 o
   7   7   4       15.44       15.99      1.24 o
   8   7   4        9.05       10.53      1.27 o
   9   7   4        2.86        3.41      1.33 o
   0   8   4        0.37       -0.63      0.63 o
   1   8   4      416.62      453.45      3.45 o
   2   8   4      569.88      601.45      4.74 o
   3   8   4        6.78        6.49      0.50 o
   4   8   4       13.93       15.82      0.77 o
   5   8   4       56.35       51.00      2.53 o
   6   8   4       30.49       29.73      1.58 o
   7   8   4       42.86       44.76      1.71 o
   8   8   4       16.88       16.45      1.43 o
   9   8   4        6.81        5.63      1.63 o
   0   9   4       70.30       67.78      1.61 o
   1   9   4      270.69      253.98      2.37 o
   2   9   4       20.99       21.39      0.68 o
   3   9   4        9.76        9.97      0.63 o
   4   9   4      183.59      184.04      2.62 o
   5   9   4       46.65       45.67      1.53 o
   6   9   4       31.76       29.69      1.51 o
   7   9   4       32.45       31.11      1.60 o
   8   9   4        0.41        0.56      1.22 o
   9   9   4       22.38       19.80      1.83 o
   0  10   4        0.00       -0.68      0.68 o
   1  10   4       28.42       28.65      1.04 o
   2  10   4       15.38       16.66      0.78 o
   3  10   4       13.44       11.04      0.86 o
   4  10   4      228.45      222.01      3.02 o
   5  10   4       24.53       21.32      1.17 o
   6  10   4       52.70       51.07      1.65 o
   7  10   4       28.49       30.79      1.63 o
   8  10   4       22.97       29.01      1.76 o
   0  11   4       42.69       41.35      1.47 o
   1  11   4      215.19      222.21      2.38 o
   2  11   4      174.54      173.04      2.40 o
   3  11   4       66.28       59.44      1.54 o
   4  11   4      115.60      100.80      2.04 o
   5  11   4       90.43       87.15      2.24 o
   6  11   4       35.89       35.35      1.65 o
   7  11   4       24.34       24.27      1.35 o
   8  11   4       13.92       14.75      1.90 o
   0  12   4        5.95        2.63      1.31 o
   1  12   4       14.79       15.28      1.13 o
   2  12   4      249.70      256.49      3.01 o
   3  12   4       15.42       15.42      1.17 o
   4  12   4        2.59        4.25      0.97 o
   5  12   4       20.36       19.64      1.58 o
   6  12   4       31.97       30.74      1.47 o
   7  12   4        4.72        2.17      1.05 o
   8  12   4        5.97        4.87      1.45 o
   0  13   4       69.15       67.40      2.59 o
   1  13   4        6.34        7.56      0.85 o
   2  13   4       27.81       26.93      1.16 o
   3  13   4        3.37        0.17      0.99 o
   4  13   4       16.35       15.97      1.19 o
   5  13   4       44.42       44.62      1.73 o
   6  13   4        9.68        9.79      1.52 o
   7  13   4        6.14        8.17      1.22 o
   8  13   4        5.18        4.75      2.35 o
   0  14   4       54.92       68.00      2.43 o
   1  14   4       58.03       54.12      1.51 o
   2  14   4        5.85        4.19      0.96 o
   3  14   4        4.28        4.79      1.06 o
   4  14   4       12.81        9.24      1.16 o
   5  14   4        1.10       -0.09      1.13 o
   6  14   4        6.10        4.46      1.24 o
   7  14   4       10.13       12.78      1.60 o
   0  15   4       34.17       26.38      1.74 o
   1  15   4       70.52       69.50      1.73 o
   2  15   4        8.68        7.86      1.08 o
   3  15   4        3.68        2.84      1.00 o
   4  15   4       16.05       15.95      1.35 o
   5  15   4        2.83        3.77      1.20 o
   6  15   4        4.31        4.70      1.31 o
   7  15   4        5.43        7.30      1.36 o
   0  16   4        9.05        8.18      1.65 o
   1  16   4        0.01       -0.97      0.97 o
   2  16   4        6.75        6.85      1.08 o
   3  16   4       11.05        9.73      1.20 o
   4  16   4        9.21       11.70      1.43 o
   5  16   4       18.45       16.31      1.55 o
   6  16   4        1.91        3.07      1.55 o
   0  17   4       15.07       14.89      1.91 o
   1  17   4       13.01       15.12      1.38 o
   2  17   4        2.92        1.95      1.31 o
   3  17   4        7.56       10.10      1.38 o
   4  17   4       12.17       12.10      1.54 o
   5  17   4        0.77        1.81      1.36 o
   6  17   4        1.81        4.21      1.44 o
   0  18   4        6.33        8.44      2.30 o
   1  18   4        2.55        2.93      1.38 o
   2  18   4        1.79        3.33      1.36 o
   3  18   4       16.96       20.59      1.82 o
   4  18   4        2.82        6.61      1.60 o
   5  18   4        3.45        1.89      1.47 o
   0  19   4        0.59        4.42      2.34 o
   1  19   4        2.48        1.92      1.58 o
   2  19   4       16.15       22.78      2.52 o
   3  19   4        5.89        7.82      1.82 o
   4  19   4        3.29        2.58      1.67 o
   0  20   4        2.61        6.32      2.56 o
   1  20   4       15.45       25.42      2.36 o
   2  20   4       17.40       23.99      3.17 o
   3  20   4        3.37        3.29      2.04 o
   0  21   4       28.76       33.44      4.23 o
   1  21   4        8.09       15.28      2.25 o
   1   0   5     2366.24     2575.41     19.37 o
   2   0   5       67.01       77.18      1.16 o
   3   0   5        0.32       -0.01      0.32 o
   4   0   5     1315.60     1314.07     11.38 o
   5   0   5      101.05       94.87      1.98 o
   6   0   5      361.78      325.31      4.99 o
   7   0   5        7.83        5.51      1.30 o
   8   0   5       40.54       40.50      1.80 o
   9   0   5        7.21        9.71      1.75 o
  10   0   5        0.13        0.03      1.62 o
   0   1   5      293.78      300.03      2.61 o
   1   1   5      238.34      217.80      1.39 o
   2   1   5      434.57      419.33      2.69 o
   3   1   5     1275.23     1352.54      8.51 o
   4   1   5       68.44       85.18      1.14 o
   5   1   5      174.02      167.41      1.55 o
   6   1   5      287.02      281.19      3.13 o
   7   1   5       73.31       75.86      1.80 o
   8   1   5       58.72       55.54      1.41 o
   9   1   5       22.32       21.77      1.19 o
  10   1   5        1.82       -1.62      1.62 o
   0   2   5      670.46      677.47      5.18 o
   1   2   5     1525.00     1570.74      8.47 o
   2   2   5     2729.36     2832.39     15.42 o
   3   2   5      893.37      894.00      5.76 o
   4   2   5       40.40       38.05      0.70 o
   5   2   5      119.79      121.77      1.33 o
   6   2   5      127.46      124.82      1.83 o
   7   2   5        3.90        3.75      0.85 o
   8   2   5       68.48       69.22      1.50 o
   9   2   5        0.07       -0.39      1.11 o
  10   2   5        9.42       11.52      1.51 o
   0   3   5     1745.81     1805.60     13.77 o
   1   3   5      548.23      585.41      3.39 o
   2   3   5      209.04      228.70      1.60 o
   3   3   5      177.20      190.56      1.52 o
   4   3   5       53.69       45.32      0.76 o
   5   3   5      439.40      438.47      3.51 o
   6   3   5      167.90      157.73      2.56 o
   7   3   5       32.31       29.86      1.19 o
   8   3   5        1.82        0.01      1.04 o
   9   3   5        4.97        3.77      1.18 o
  10   3   5        5.58        5.71      1.35 o
   0   4   5      271.99      310.91      2.97 o
   1   4   5       42.55       36.82      0.79 o
   2   4   5     2288.34     2572.70     14.47 o
   3   4   5     1035.74     1051.80      6.57 o
   4   4   5      107.86      109.83      1.47 o
   5   4   5       81.83       81.21      1.27 o
   6   4   5      138.70      126.03      2.64 o
   7   4   5       66.87       63.61      2.04 o
   8   4   5        9.25        9.18      1.33 o
   9   4   5       16.49       18.29      1.44 o
   0   5   5     3574.18     3725.92     31.24 o
   1   5   5     2665.41     2868.75     17.66 o
   2   5   5        4.62        4.99      0.35 o
   3   5   5      486.00      526.28      3.81 o
   4   5   5       93.73      103.58      1.23 o
   5   5   5      213.98      207.86      2.54 o
   6   5   5      232.00      230.16      4.64 o
   7   5   5        7.96        6.06      1.18 o
   8   5   5       14.66       12.33      1.21 o
   9   5   5        3.68        2.34      1.21 o
   0   6   5       17.03       12.01      0.72 o
   1   6   5      277.45      294.02      2.38 o
   2   6   5       44.27       43.53      0.81 o
   3   6   5      127.61      126.80      1.35 o
   4   6   5       67.17       59.96      1.26 o
   5   6   5      342.41      329.90      3.12 o
   6   6   5        6.84        5.88      1.31 o
   7   6   5       46.09       50.44      1.93 o
   8   6   5       18.85       18.22      1.41 o
   9   6   5        1.73        1.94      1.24 o
   0   7   5      207.21      175.85      2.38 o
   1   7   5       68.03       83.32      1.11 o
   2   7   5      229.72      241.50      2.29 o
   3   7   5       28.90       31.39      0.73 o
   4   7   5      107.06      107.51      1.40 o
   5   7   5       54.38       48.10      1.38 o
   6   7   5       89.76       87.75      2.40 o
   7   7   5        5.98        4.98      1.24 o
   8   7   5        2.82        2.06      1.15 o
   9   7   5        7.53        7.93      1.36 o
   0   8   5      176.25      181.56      2.52 o
   1   8   5       47.31       39.50      0.86 o
   2   8   5      216.45      221.20      2.11 o
   3   8   5        0.33        0.40      0.44 o
   4   8   5       45.25       41.63      1.12 o
   5   8   5      135.66      133.29      2.27 o
   6   8   5       53.82       56.71      1.62 o
   7   8   5        5.13        5.61      1.47 o
   8   8   5       19.13       22.10      1.58 o
   9   8   5       14.67       15.27      1.54 o
   0   9   5      146.64      150.98      2.50 o
   1   9   5      207.63      209.83      2.19 o
   2   9   5       38.87       38.95      0.86 o
   3   9   5       33.65       32.68      1.13 o
   4   9   5      153.26      145.13      2.30 o
   5   9   5      179.55      165.01      2.65 o
   6   9   5       14.01       14.86      1.10 o
   7   9   5       21.94       21.71      1.50 o
   8   9   5       13.36       15.40      1.53 o
   9   9   5        0.76       -0.26      1.35 o
   0  10   5        3.46        2.42      0.78 o
   1  10   5       99.38       93.54      1.45 o
   2  10   5       13.57       13.69      0.70 o
   3  10   5      316.35      312.17      3.33 o
   4  10   5       64.25       63.29      1.66 o
   5  10   5       38.01       35.39      1.41 o
   6  10   5       74.74       76.66      2.09 o
   7  10   5        8.75        8.42      1.40 o
   8  10   5       12.67       12.92      1.55 o
   0  11   5      254.90      255.90      3.76 o
   1  11   5      843.61      826.31      6.51 o
   2  11   5       11.89       12.86      0.89 o
   3  11   5       91.37       85.74      1.81 o
   4  11   5       51.71       49.46      1.57 o
   5  11   5      125.22      123.79      2.65 o
   6  11   5       27.59       25.58      1.44 o
   7  11   5       17.66       16.66      1.16 o
   8  11   5        0.73        0.51      1.40 o
   0  12   5      327.56      324.24      4.53 o
   1  12   5      133.67      131.07      1.89 o
   2  12   5      235.20      219.18      2.79 o
   3  12   5       18.98       20.18      1.17 o
   4  12   5       47.32       44.66      1.86 o
   5  12   5        2.77        2.65      1.30 o
   6  12   5       17.72       18.57      1.33 o
   7  12   5       24.88       26.72      1.53 o
   8  12   5        8.30        8.27      1.57 o
   0  13   5       15.33       10.92      1.30 o
   1  13   5       55.44       53.42      1.91 o
   2  13   5       50.72       52.09      1.43 o
   3  13   5       12.76        9.43      1.02 o
   4  13   5        1.17        1.46      1.12 o
   5  13   5       62.03       61.38      2.43 o
   6  13   5       20.01       20.25      1.45 o
   7  13   5        7.96        9.21      1.47 o
   0  14   5       73.77       61.18      2.29 o
   1  14   5       68.53       64.55      1.65 o
   2  14   5       65.76       62.89      2.33 o
   3  14   5       37.95       37.74      1.45 o
   4  14   5       13.58        9.06      1.58 o
   5  14   5        5.39        4.31      1.40 o
   6  14   5        1.27        2.27      1.18 o
   7  14   5        0.86        1.07      1.23 o
   0  15   5       30.34       31.54      2.11 o
   1  15   5       14.93       15.54      1.17 o
   2  15   5       16.09       14.34      1.20 o
   3  15   5       19.92       21.15      1.31 o
   4  15   5       23.19       22.49      1.54 o
   5  15   5        6.89        7.61      1.47 o
   6  15   5        8.96       12.05      1.48 o
   7  15   5        0.66        0.64      1.28 o
   0  16   5        0.33       -1.45      1.45 o
   1  16   5       10.77        7.36      1.17 o
   2  16   5        1.62        0.15      1.07 o
   3  16   5        6.98        5.70      1.21 o
   4  16   5        9.95       11.62      1.46 o
   5  16   5        2.04        2.61      1.33 o
   6  16   5        6.46        9.13      1.50 o
   0  17   5       10.91       11.43      1.85 o
   1  17   5       19.04       21.32      1.46 o
   2  17   5        0.55       -0.75      1.13 o
   3  17   5        9.84       12.05      1.43 o
   4  17   5        0.42        0.13      1.51 o
   5  17   5        0.32       -0.35      1.53 o
   0  18   5        0.19       -1.03      1.98 o
   1  18   5        5.84        3.10      1.39 o
   2  18   5       17.43       20.30      1.57 o
   3  18   5        2.03        1.20      1.52 o
   4  18   5        4.83        4.95      1.63 o
   5  18   5        0.84        0.80      1.54 o
   0  19   5        1.14       -1.32      2.20 o
   1  19   5        2.62        2.87      1.64 o
   2  19   5        1.46       -1.53      1.53 o
   3  19   5        0.06       -1.56      1.56 o
   4  19   5        5.20        6.42      1.84 o
   0  20   5       23.24       29.18      5.78 o
   1  20   5        6.59        9.28      1.91 o
   2  20   5        0.10        2.87      1.94 o
   3  20   5        0.44        1.34      1.97 o
   0   0   6    10529.57    10376.81    118.10 o
   1   0   6      378.33      380.41      4.85 o
   2   0   6      129.65      153.53      1.81 o
   3   0   6      178.39      197.52      2.36 o
   4   0   6      644.71      622.34      5.79 o
   5   0   6      202.76      188.80      2.88 o
   6   0   6       81.19       70.74      2.49 o
   7   0   6        3.23        3.69      1.28 o
   8   0   6       26.81       29.23      1.60 o
   9   0   6      103.34      111.70      2.92 o
  10   0   6        1.14        2.28      1.63 o
   0   1   6       41.77       33.51      0.76 o
   1   1   6      311.35      283.86      1.98 o
   2   1   6     1390.82     1445.63      8.81 o
   3   1   6       77.24       66.48      0.79 o
   4   1   6       14.79       14.82      0.55 o
   5   1   6       80.03       81.93      1.12 o
   6   1   6      109.26      102.16      1.76 o
   7   1   6        7.40        7.19      0.97 o
   8   1   6       68.11       67.28      1.55 o
   9   1   6       21.66       25.57      1.27 o
   0   2   6       21.08       21.13      0.57 o
   1   2   6     1053.79     1188.86      6.91 o
   2   2   6      935.42      979.54      6.11 o
   3   2   6      933.88      957.07      5.66 o
   4   2   6      316.85      313.24      2.46 o
   5   2   6      282.54      293.89      2.85 o
   6   2   6       91.91       81.83      1.82 o
   7   2   6       12.09       12.96      0.89 o
   8   2   6       37.16       39.65      1.21 o
   9   2   6        8.13       11.69      1.32 o
   0   3   6      289.01      292.46      2.70 o
   1   3   6       25.65       22.42      0.47 o
   2   3   6     1042.76     1153.41      6.94 o
   3   3   6       71.55       66.33      0.97 o
   4   3   6      224.38      228.32      1.88 o
   5   3   6       81.21       87.59      1.20 o
   6   3   6      147.33      132.92      2.06 o
   7   3   6       25.03       25.31      0.99 o
   8   3   6       10.70       13.44      1.21 o
   9   3   6       20.65       22.93      1.54 o
   0   4   6     1781.80     1898.69     16.27 o
   1   4   6      713.34      742.77      4.66 o
   2   4   6     1239.23     1265.97      8.09 o
   3   4   6      158.73      173.45      1.55 o
   4   4   6       97.20       92.11      1.72 o
   5   4   6       79.53       83.42      1.24 o
   6   4   6      147.55      144.27      2.46 o
   7   4   6       11.61       12.32      1.37 o
   8   4   6        8.79        8.27      1.19 o
   9   4   6       12.37       12.45      1.41 o
   0   5   6      764.86      713.29      7.06 o
   1   5   6     3118.94     3290.49     20.25 o
   2   5   6      326.86      330.63      2.52 o
   3   5   6      407.93      420.27      3.19 o
   4   5   6      237.38      248.88      2.31 o
   5   5   6      130.82      127.45      1.70 o
   6   5   6       12.23       11.73      1.89 o
   7   5   6       38.34       35.91      1.83 o
   8   5   6        7.91        9.14      1.24 o
   9   5   6        5.83        4.40      1.69 o
   0   6   6     2611.77     2605.35     23.71 o
   1   6   6     1378.36     1441.19      9.54 o
   2   6   6       57.99       49.09      1.08 o
   3   6   6       80.62       73.48      1.06 o
   4   6   6      203.96      188.46      1.88 o
   5   6   6       32.31       28.11      1.16 o
   6   6   6       33.55       29.64      1.97 o
   7   6   6        3.14        1.65      1.18 o
   8   6   6       14.29       14.61      1.56 o
   9   6   6        0.26        0.19      1.26 o
   0   7   6       12.63       17.17      0.85 o
   1   7   6      218.11      223.68      2.22 o
   2   7   6       49.69       52.34      1.01 o
   3   7   6       76.42       87.20      1.24 o
   4   7   6       61.43       54.52      1.13 o
   5   7   6       39.17       39.50      1.17 o
   6   7   6        1.98        0.15      0.75 o
   7   7   6       19.31       19.39      1.53 o
   8   7   6       18.33       19.25      1.53 o
   9   7   6       17.98       21.76      2.08 o
   0   8   6       61.73       50.48      1.35 o
   1   8   6        8.47        8.41      0.56 o
   2   8   6      232.10      228.06      2.22 o
   3   8   6       88.49       87.38      1.28 o
   4   8   6       97.30      104.32      1.67 o
   5   8   6        1.76       -0.71      0.71 o
   6   8   6      100.69       95.04      2.18 o
   7   8   6       28.13       34.00      1.84 o
   8   8   6       17.12       16.27      1.49 o
   9   8   6        2.25        1.80      1.36 o
   0   9   6        0.00       -0.68      0.68 o
   1   9   6       87.90       82.52      1.30 o
   2   9   6      228.69      224.41      2.28 o
   3   9   6       91.77       96.91      1.65 o
   4   9   6       56.35       60.14      1.39 o
   5   9   6        5.25        4.51      0.92 o
   6   9   6       20.83       18.97      1.22 o
   7   9   6       12.95       12.24      1.53 o
   8   9   6        5.40        1.40      1.35 o
   9   9   6        2.69        0.52      1.43 o
   0  10   6       17.79       15.72      1.16 o
   1  10   6       85.92       79.76      1.33 o
   2  10   6       92.28       94.13      1.41 o
   3  10   6      111.48      117.13      1.91 o
   4  10   6       21.53       22.29      1.09 o
   5  10   6       84.46       82.08      3.35 o
   6  10   6       24.13       23.19      1.35 o
   7  10   6        3.63        1.72      1.68 o
   8  10   6       12.42       12.34      1.60 o
   0  11   6      206.88      191.57      3.22 o
   1  11   6      582.08      560.59      4.76 o
   2  11   6       72.44       77.19      1.63 o
   3  11   6       18.50       18.47      1.09 o
   4  11   6      163.30      165.50      2.55 o
   5  11   6       10.94       11.51      1.26 o
   6  11   6        8.82        9.81      1.24 o
   7  11   6        6.21        6.20      1.04 o
   8  11   6        5.00        6.07      1.51 o
   0  12   6       32.00       37.04      1.66 o
   1  12   6      138.27      128.23      1.99 o
   2  12   6       67.47       64.60      1.59 o
   3  12   6      354.11      345.67      4.06 o
   4  12   6       82.47       82.01      1.92 o
   5  12   6        8.07        8.63      1.46 o
   6  12   6        6.91        6.68      1.23 o
   7  12   6        9.68       11.51      1.22 o
   8  12   6        1.52        1.12      1.52 o
   0  13   6      517.84      468.94      7.54 o
   1  13   6       53.72       49.34      1.46 o
   2  13   6        7.90        8.55      0.97 o
   3  13   6       14.59       16.42      1.16 o
   4  13   6       30.43       27.09      1.50 o
   5  13   6        0.49       -0.29      1.17 o
   6  13   6       12.09       10.68      1.37 o
   7  13   6        1.27        1.82      1.16 o
   0  14   6       11.06        9.66      1.51 o
   1  14   6       13.55       13.56      1.10 o
   2  14   6        9.33        5.61      1.04 o
   3  14   6        4.87        4.88      1.02 o
   4  14   6       10.89        9.46      1.25 o
   5  14   6       10.10        9.58      1.37 o
   6  14   6       22.10       25.05      1.60 o
   7  14   6       15.61       21.00      1.56 o
   0  15   6        0.68        0.52      1.43 o
   1  15   6       20.44       22.61      1.29 o
   2  15   6        2.43        1.13      1.02 o
   3  15   6       15.07       13.68      1.24 o
   4  15   6       13.92       11.37      1.40 o
   5  15   6        1.61        2.31      1.37 o
   6  15   6       10.39       10.74      1.51 o
   0  16   6        3.72        0.56      1.53 o
   1  16   6        4.77        4.07      1.20 o
   2  16   6        6.23        8.52      1.28 o
   3  16   6        1.41       -0.56      1.07 o
   4  16   6        3.77        3.96      1.48 o
   5  16   6       15.89       19.59      1.65 o
   6  16   6        6.70        7.72      1.47 o
   0  17   6        1.63        0.37      1.65 o
   1  17   6        2.07       -0.16      1.27 o
   2  17   6        4.58        4.01      1.29 o
   3  17   6        7.13        9.37      1.48 o
   4  17   6        7.51        5.24      1.59 o
   5  17   6        4.38        5.97      1.49 o
   0  18   6        0.03       -1.94      1.94 o
   1  18   6        3.38        0.71      1.34 o
   2  18   6        6.19        6.62      1.54 o
   3  18   6        0.63       -1.39      1.39 o
   4  18   6        9.86       11.57      1.98 o
   5  18   6        3.50        9.12      2.66 o
   0  19   6        0.02        2.06      2.30 o
   1  19   6       12.96       13.44      1.91 o
   2  19   6        7.80        9.87      1.65 o
   3  19   6        2.65        5.53      1.70 o
   4  19   6        0.43       -1.22      1.69 o
   0  20   6        0.00        0.20      3.90 o
   1  20   6        7.68        9.15      2.50 o
   2  20   6        3.02        3.62      1.95 o
   1   0   7      699.47      721.61      6.58 o
   2   0   7      479.36      504.09      4.78 o
   3   0   7       53.78       64.21      1.26 o
   4   0   7       97.32       94.26      1.82 o
   5   0   7       78.06       74.84      1.75 o
   6   0   7      581.64      568.60      8.00 o
   7   0   7      215.79      210.24      4.60 o
   8   0   7       19.13       20.20      2.26 o
   9   0   7        4.10        3.79      1.30 o
   0   1   7      198.69      208.75      2.36 o
   1   1   7      133.36      144.89      1.33 o
   2   1   7      669.12      699.19      4.53 o
   3   1   7      301.90      321.38      2.26 o
   4   1   7      133.28      137.06      1.31 o
   5   1   7      376.92      401.39      3.87 o
   6   1   7      441.00      424.35      4.79 o
   7   1   7       21.76       16.84      1.16 o
   8   1   7       35.34       37.34      1.55 o
   9   1   7        5.81        6.52      1.06 o
   0   2   7        3.88       10.77      0.56 o
   1   2   7      918.73      974.86      6.14 o
   2   2   7      328.47      352.21      2.60 o
   3   2   7      390.83      450.62      2.94 o
   4   2   7      156.85      156.31      1.54 o
   5   2   7      592.60      570.16      5.68 o
   6   2   7      235.67      235.85      3.13 o
   7   2   7       15.83       17.17      1.15 o
   8   2   7        6.72        6.93      0.92 o
   9   2   7       10.39       14.06      1.41 o
   0   3   7       39.70       38.84      1.10 o
   1   3   7      379.29      383.35      2.64 o
   2   3   7      510.15      528.47      3.58 o
   3   3   7      177.31      178.09      1.49 o
   4   3   7      236.44      244.10      1.96 o
   5   3   7       16.07       19.64      0.92 o
   6   3   7       68.86       64.16      1.56 o
   7   3   7       47.08       53.37      1.65 o
   8   3   7       14.03       12.13      1.43 o
   9   3   7        7.52        4.44      1.30 o
   0   4   7      665.16      784.31      7.20 o
   1   4   7     1224.38     1267.06      7.89 o
   2   4   7       82.02       76.23      1.00 o
   3   4   7        0.19        0.82      0.37 o
   4   4   7       33.85       33.65      0.89 o
   5   4   7      469.76      465.64      4.78 o
   6   4   7       13.68       13.15      0.76 o
   7   4   7       15.30       14.24      1.05 o
   8   4   7        3.27        1.40      1.26 o
   9   4   7       13.66       13.92      1.77 o
   0   5   7      460.68      459.13      4.60 o
   1   5   7      783.00      837.18      5.80 o
   2   5   7      142.06      167.70      1.65 o
   3   5   7      198.03      213.28      1.88 o
   4   5   7      203.82      188.17      1.81 o
   5   5   7       59.21       59.52      1.55 o
   6   5   7       75.67       72.44      1.73 o
   7   5   7       28.66       27.30      1.58 o
   8   5   7       13.35       15.17      2.05 o
   9   5   7        5.83        4.29      1.34 o
   0   6   7     1015.05      956.86      9.33 o
   1   6   7      805.52      824.65      6.00 o
   2   6   7      183.18      180.34      1.98 o
   3   6   7      546.47      574.78      4.41 o
   4   6   7      238.45      243.56      2.21 o
   5   6   7      250.42      225.35      2.84 o
   6   6   7       69.43       65.44      1.49 o
   7   6   7        2.64        1.37      1.18 o
   8   6   7        8.61       12.50      1.52 o
   9   6   7        6.01        6.74      1.41 o
   0   7   7      196.83      173.07      2.50 o
   1   7   7      100.70      100.72      1.36 o
   2   7   7       62.37       55.48      1.08 o
   3   7   7       35.03       39.86      0.90 o
   4   7   7       51.34       51.85      1.17 o
   5   7   7      146.45      148.58      2.52 o
   6   7   7        5.74        2.73      0.78 o
   7   7   7       13.43       11.63      1.43 o
   8   7   7       19.05       21.72      1.74 o
   9   7   7        2.34        1.57      1.37 o
   0   8   7        9.63       11.56      0.93 o
   1   8   7       30.61       29.95      0.93 o
   2   8   7      192.07      174.22      2.07 o
   3   8   7        2.63        0.37      0.55 o
   4   8   7      103.08      104.43      2.04 o
   5   8   7      127.98      116.68      2.03 o
   6   8   7       19.48       22.83      1.94 o
   7   8   7        3.76        2.75      1.35 o
   8   8   7        5.66        5.80      1.52 o
   9   8   7        5.21        4.11      1.47 o
   0   9   7      104.09      103.22      3.02 o
   1   9   7       72.27       74.64      1.29 o
   2   9   7       67.72       65.24      1.20 o
   3   9   7      140.50      123.61      2.34 o
   4   9   7       36.83       40.89      1.41 o
   5   9   7       34.19       30.48      1.34 o
   6   9   7       52.05       56.78      2.13 o
   7   9   7       40.02       45.59      2.14 o
   8   9   7       11.91       11.16      1.56 o
   0  10   7      109.58       96.75      2.51 o
   1  10   7        5.82        3.92      0.68 o
   2  10   7      355.49      333.38      3.18 o
   3  10   7       10.50       11.02      0.90 o
   4  10   7      128.99      110.72      2.04 o
   5  10   7       43.30       43.07      1.75 o
   6  10   7       27.79       29.94      1.47 o
   7  10   7        5.53        6.48      1.55 o
   8  10   7       29.42       26.48      2.43 o
   0  11   7      420.39      394.80      5.24 o
   1  11   7      136.77      131.63      1.89 o
   2  11   7       41.49       39.88      1.28 o
   3  11   7      118.00      108.76      2.19 o
   4  11   7        9.62       10.47      1.14 o
   5  11   7       41.63       46.10      1.76 o
   6  11   7        0.29       -0.81      1.05 o
   7  11   7        6.40        7.08      1.19 o
   8  11   7        4.43        4.19      1.54 o
   0  12   7       94.29      103.22      2.49 o
   1  12   7      277.96      286.05      3.17 o
   2  12   7      117.16      107.25      2.01 o
   3  12   7        5.06        7.18      1.00 o
   4  12   7      100.49       99.48      2.26 o
   5  12   7       63.65       66.07      2.18 o
   6  12   7        4.68        1.96      1.19 o
   7  12   7        2.40        2.80      1.10 o
   8  12   7       16.49       21.82      1.88 o
   0  13   7      376.90      347.98      5.48 o
   1  13   7      239.88      249.35      3.14 o
   2  13   7       41.83       43.95      2.06 o
   3  13   7       88.09       88.91      2.04 o
   4  13   7        4.45        4.17      1.12 o
   5  13   7       12.09       10.65      1.40 o
   6  13   7        3.49        4.14      1.49 o
   7  13   7        7.77        8.66      1.41 o
   0  14   7        1.27        1.77      1.31 o
   1  14   7       53.81       53.84      1.68 o
   2  14   7        9.89       11.06      1.15 o
   3  14   7        0.43       -0.24      0.98 o
   4  14   7       26.97       28.05      1.53 o
   5  14   7       19.64       19.57      1.62 o
   6  14   7       16.42       19.32      1.68 o
   7  14   7        4.72        1.71      1.30 o
   0  15   7        2.92       -0.13      1.49 o
   1  15   7       36.33       40.43      1.56 o
   2  15   7       10.92       13.22      1.31 o
   3  15   7       10.92       12.88      1.29 o
   4  15   7        0.82       -0.07      1.21 o
   5  15   7        7.55       11.58      1.60 o
   6  15   7        2.59        2.54      1.38 o
   0  16   7        7.87        6.39      1.80 o
   1  16   7        0.52       -0.08      1.20 o
   2  16   7       13.86       16.42      1.42 o
   3  16   7       11.39       12.38      1.47 o
   4  16   7        0.62        0.78      1.38 o
   5  16   7        0.67       -1.76      1.76 o
   6  16   7        3.60        2.31      1.43 o
   0  17   7        0.94        1.34      1.75 o
   1  17   7        5.50        5.91      1.70 o
   2  17   7       14.06       16.93      1.55 o
   3  17   7        4.52        2.82      1.42 o
   4  17   7        1.14        0.15      1.64 o
   5  17   7        6.74        8.04      1.58 o
   0  18   7        0.26        0.47      2.16 o
   1  18   7        9.68       12.71      1.62 o
   2  18   7        1.65        1.04      1.46 o
   3  18   7        2.69        1.64      1.45 o
   4  18   7       11.96       12.44      1.84 o
   0  19   7        0.13       -0.20      2.34 o
   1  19   7        1.62        0.12      1.67 o
   2  19   7        7.05        8.08      1.71 o
   3  19   7        9.00       10.56      2.21 o
   0  20   7       17.47       29.36      3.26 o
   1  20   7        6.49        7.99      1.98 o
   2  20   7        0.61        0.04      1.94 o
   0   0   8      623.59      610.34      8.17 o
   1   0   8      367.91      388.61      4.18 o
   2   0   8       18.69       13.33      0.89 o
   3   0   8       81.56       71.79      1.70 o
   4   0   8      103.64       95.24      1.46 o
   5   0   8       71.15       71.45      1.81 o
   6   0   8      276.41      257.54      5.32 o
   7   0   8      174.11      179.64      4.42 o
   8   0   8       16.53       20.20      1.86 o
   9   0   8       15.30       21.23      1.64 o
   0   1   8      369.66      374.02      4.06 o
   1   1   8      650.55      693.86      4.87 o
   2   1   8      390.24      424.36      3.08 o
   3   1   8      191.14      186.59      1.60 o
   4   1   8      396.46      385.92      2.91 o
   5   1   8     1022.28      988.43      7.41 o
   6   1   8       14.15       16.68      1.23 o
   7   1   8       81.24       80.42      3.08 o
   8   1   8        7.91        8.88      1.17 o
   9   1   8       34.99       32.64      1.46 o
   0   2   8     1415.23     1586.16     14.76 o
   1   2   8      501.68      519.90      3.68 o
   2   2   8       47.57       49.46      0.80 o
   3   2   8      202.78      195.38      1.67 o
   4   2   8      330.96      321.84      2.55 o
   5   2   8      964.26      942.21      8.21 o
   6   2   8      330.51      315.44      3.92 o
   7   2   8       27.27       28.02      1.36 o
   8   2   8       13.41       13.92      1.23 o
   9   2   8       67.92       76.81      2.36 o
   0   3   8      796.42      858.68      7.85 o
   1   3   8      122.45       98.44      1.11 o
   2   3   8      310.74      340.50      2.46 o
   3   3   8       80.95       79.54      0.96 o
   4   3   8       47.69       47.98      0.88 o
   5   3   8      147.30      141.00      2.18 o
   6   3   8      159.22      164.10      2.33 o
   7   3   8       25.48       28.30      1.36 o
   8   3   8       42.47       40.93      1.97 o
   9   3   8        6.85        4.26      1.35 o
   0   4   8       25.72       26.30      0.87 o
   1   4   8      259.47      268.21      2.21 o
   2   4   8      309.66      326.32      2.41 o
   3   4   8       57.36       63.27      0.90 o
   4   4   8       97.44       92.12      1.19 o
   5   4   8      319.85      313.67      3.62 o
   6   4   8       26.51       23.84      1.19 o
   7   4   8       20.98       20.87      1.23 o
   8   4   8       11.14        7.20      1.45 o
   9   4   8        1.89        1.96      1.31 o
   0   5   8      181.34      195.23      2.47 o
   1   5   8      149.94      152.58      1.54 o
   2   5   8      687.64      749.20      5.13 o
   3   5   8       92.83      101.36      1.18 o
   4   5   8       39.03       42.55      0.92 o
   5   5   8        6.02        3.53      0.78 o
   6   5   8       68.17       67.11      1.62 o
   7   5   8       27.05       28.01      1.38 o
   8   5   8        6.57        6.84      1.57 o
   9   5   8        0.34       -0.36      1.29 o
   0   6   8        0.04       -0.16      0.64 o
   1   6   8      389.26      403.93      3.22 o
   2   6   8        1.60        0.85      0.52 o
   3   6   8      111.11      115.36      1.47 o
   4   6   8       51.31       44.80      1.07 o
   5   6   8      315.22      306.01      3.63 o
   6   6   8       17.72       17.55      1.23 o
   7   6   8        7.69        5.46      1.01 o
   8   6   8       12.12       12.05      1.63 o
   9   6   8        0.31       -1.15      1.30 o
   0   7   8      608.18      638.04      7.19 o
   1   7   8      448.43      490.98      3.96 o
   2   7   8      106.32       93.93      1.32 o
   3   7   8       11.90       11.57      0.68 o
   4   7   8        5.73        5.31      0.71 o
   5   7   8       34.71       30.92      1.17 o
   6   7   8       10.32       11.02      1.08 o
   7   7   8       19.25       19.41      1.63 o
   8   7   8       21.96       21.28      1.82 o
   9   7   8        6.01        5.08      1.46 o
   0   8   8      350.52      366.10      4.73 o
   1   8   8      264.81      239.17      2.37 o
   2   8   8       94.05       87.78      1.34 o
   3   8   8       53.76       46.65      1.17 o
   4   8   8       32.20       40.20      1.18 o
   5   8   8        9.13       10.53      1.04 o
   6   8   8        0.38       -1.49      1.49 o
   7   8   8       16.55       16.81      1.65 o
   8   8   8        7.72        6.75      1.63 o
   0   9   8      255.07      269.96      3.91 o
   1   9   8      237.66      225.18      2.53 o
   2   9   8      254.32      239.18      2.42 o
   3   9   8       74.98       79.40      1.61 o
   4   9   8        2.56        1.97      0.81 o
   5   9   8       55.87       54.92      1.87 o
   6   9   8       16.51       14.83      1.38 o
   7   9   8        6.79        5.65      1.88 o
   8   9   8        3.36        1.31      1.56 o
   0  10   8       42.97       36.63      1.96 o
   1  10   8        2.15        0.23      0.75 o
   2  10   8      134.82      124.67      2.03 o
   3  10   8      131.43      130.00      2.10 o
   4  10   8      163.66      147.16      2.57 o
   5  10   8       13.70       13.29      1.35 o
   6  10   8       12.20       10.99      1.25 o
   7  10   8        1.13        0.04      0.99 o
   8  10   8        2.86       -0.37      1.61 o
   0  11   8        8.86        7.23      1.20 o
   1  11   8       10.63        5.83      0.86 o
   2  11   8       79.26       82.91      1.75 o
   3  11   8       27.87       23.89      1.22 o
   4  11   8        2.88        3.56      1.03 o
   5  11   8       45.14       45.77      1.86 o
   6  11   8        4.41        2.98      1.20 o
   7  11   8        3.26        1.37      1.10 o
   8  11   8        2.80        4.28      1.60 o
   0  12   8       84.11       72.70      2.19 o
   1  12   8        9.72        7.02      0.97 o
   2  12   8       71.27       70.60      1.87 o
   3  12   8        7.22        7.23      1.04 o
   4  12   8       45.85       49.35      1.70 o
   5  12   8        1.65        1.57      1.19 o
   6  12   8        0.21       -1.15      1.15 o
   7  12   8        3.53        1.15      1.22 o
   0  13   8        1.47       -1.25      1.25 o
   1  13   8        9.38        6.66      1.00 o
   2  13   8       82.69       81.24      1.98 o
   3  13   8       26.98       34.22      1.46 o
   4  13   8        1.65        2.76      1.12 o
   5  13   8       37.43       42.83      1.99 o
   6  13   8        0.38       -0.45      1.26 o
   7  13   8        0.93        1.16      1.43 o
   0  14   8       26.41       29.01      1.83 o
   1  14   8        4.56        4.55      1.05 o
   2  14   8       70.92       69.90      1.91 o
   3  14   8       27.27       30.40      1.48 o
   4  14   8       26.56       27.69      1.56 o
   5  14   8       20.05       24.74      1.88 o
   6  14   8       13.11       15.30      1.65 o
   7  14   8        2.52        1.20      1.36 o
   0  15   8        6.79        2.67      1.60 o
   1  15   8        1.63        0.45      1.05 o
   2  15   8       35.98       35.10      1.64 o
   3  15   8        3.72        4.92      1.24 o
   4  15   8       20.71       20.48      1.56 o
   5  15   8       13.82       14.49      1.67 o
   6  15   8        0.41       -1.39      1.39 o
   0  16   8        1.24        1.94      1.66 o
   1  16   8        0.47        0.52      1.29 o
   2  16   8       34.16       40.98      1.78 o
   3  16   8        5.55        2.25      1.36 o
   4  16   8       12.87       16.43      1.78 o
   5  16   8        0.13        1.35      1.50 o
   0  17   8       21.54       18.09      2.59 o
   1  17   8        1.36        2.23      1.36 o
   2  17   8       45.53       52.80      2.07 o
   3  17   8        2.68        3.22      1.46 o
   4  17   8        6.08        4.50      1.75 o
   5  17   8        9.25       12.13      3.18 o
   0  18   8        6.92        4.08      2.30 o
   1  18   8       10.18        9.08      1.64 o
   2  18   8        3.28        4.20      1.53 o
   3  18   8        1.92        4.53      1.55 o
   4  18   8        0.13       -0.67      2.23 o
   0  19   8        0.01       -2.23      2.23 o
   1  19   8        0.79        0.38      1.67 o
   2  19   8        6.86        9.96      1.90 o
   3  19   8        1.49        2.54      1.75 o
   0  20   8        9.64        8.82      2.95 o
   1  20   8        8.35       13.09      2.09 o
   1   0   9       12.65       13.25      0.72 o
   2   0   9      610.35      626.23      6.40 o
   3   0   9      276.88      308.57      3.59 o
   4   0   9       14.18       13.10      0.88 o
   5   0   9       51.67       45.50      2.10 o
   6   0   9        0.26       -1.34      1.34 o
   7   0   9       18.87       20.01      1.94 o
   8   0   9        0.36        2.37      2.37 o
   9   0   9       19.48       22.03      1.87 o
   0   1   9      266.36      294.05      3.72 o
   1   1   9      119.73      131.78      1.41 o
   2   1   9     1185.27     1212.47      8.17 o
   3   1   9       92.35       91.37      1.23 o
   4   1   9      138.14      131.64      1.48 o
   5   1   9      129.43      125.31      2.01 o
   6   1   9       87.93       90.04      2.37 o
   7   1   9      156.79      154.64      2.91 o
   8   1   9       10.70       13.89      1.32 o
   9   1   9        5.18        4.83      1.27 o
   0   2   9     1197.81     1238.03     11.79 o
   1   2   9      241.74      239.27      2.04 o
   2   2   9      375.62      377.52      2.90 o
   3   2   9       69.13       75.22      1.04 o
   4   2   9      138.10      125.69      1.50 o
   5   2   9      269.37      264.50      3.28 o
   6   2   9       87.59       93.64      1.99 o
   7   2   9       77.73       72.12      2.07 o
   8   2   9        9.46       12.12      1.31 o
   9   2   9       26.07       25.69      1.65 o
   0   3   9       38.63       26.90      0.90 o
   1   3   9      475.77      506.20      3.67 o
   2   3   9      309.92      339.70      2.59 o
   3   3   9       85.08       85.97      1.07 o
   4   3   9      210.09      215.52      2.25 o
   5   3   9      298.48      295.55      3.55 o
   6   3   9       36.47       37.31      1.37 o
   7   3   9       31.72       27.95      1.44 o
   8   3   9       35.35       38.06      1.68 o
   9   3   9        1.36       -0.30      1.47 o
   0   4   9      532.57      528.98      5.62 o
   1   4   9      104.80      119.81      1.36 o
   2   4   9        0.25       -0.08      0.41 o
   3   4   9       56.26       51.23      0.92 o
   4   4   9       34.98       41.19      0.95 o
   5   4   9      115.27      107.30      2.46 o
   6   4   9      102.93      107.59      2.35 o
   7   4   9        5.38        1.94      1.01 o
   8   4   9       17.12       12.60      1.63 o
   9   4   9       16.09       17.36      1.86 o
   0   5   9       32.90       25.54      1.02 o
   1   5   9      643.35      658.53      4.66 o
   2   5   9      192.59      198.67      1.87 o
   3   5   9      193.33      186.95      2.12 o
   4   5   9      107.92      103.71      1.51 o
   5   5   9      256.06      240.94      3.22 o
   6   5   9        6.47        6.15      1.05 o
   7   5   9        8.73        9.42      1.16 o
   8   5   9        0.41       -1.64      1.64 o
   9   5   9        4.74        1.68      1.58 o
   0   6   9      425.31      383.63      4.45 o
   1   6   9      108.78      104.12      1.38 o
   2   6   9       22.16       27.64      0.74 o
   3   6   9      173.36      172.03      1.89 o
   4   6   9       55.06       50.08      1.33 o
   5   6   9        1.03       -0.83      0.83 o
   6   6   9       53.78       47.26      1.65 o
   7   6   9        9.31        9.00      0.91 o
   8   6   9        8.56        9.22      1.62 o
   9   6   9        1.90        0.28      1.56 o
   0   7   9     1437.75     1453.28     15.03 o
   1   7   9      112.13      105.98      1.48 o
   2   7   9       72.59       62.01      1.16 o
   3   7   9      111.54      111.72      1.79 o
   4   7   9        4.73        6.38      0.79 o
   5   7   9        5.25        5.03      0.98 o
   6   7   9       14.95       16.46      1.26 o
   7   7   9       18.86       20.45      1.30 o
   8   7   9        1.91        0.33      1.52 o
   0   8   9       16.59       24.34      1.30 o
   1   8   9       56.64       58.47      1.21 o
   2   8   9      148.77      148.71      1.91 o
   3   8   9       24.91       33.67      1.13 o
   4   8   9       34.01       29.55      1.45 o
   5   8   9       51.42       52.50      1.80 o
   6   8   9        6.10        3.84      1.08 o
   7   8   9        1.58        0.62      0.99 o
   8   8   9        4.86        4.17      1.59 o
   0   9   9     2771.96     2709.06     27.09 o
   1   9   9      187.80      192.72      2.22 o
   2   9   9      128.28      135.04      2.10 o
   3   9   9       42.94       42.60      1.28 o
   4   9   9       29.81       27.10      1.30 o
   5   9   9       72.17       66.90      2.11 o
   6   9   9       15.59       14.97      1.52 o
   7   9   9       43.94       43.51      1.74 o
   8   9   9        5.21        4.16      1.68 o
   0  10   9      615.67      577.13      7.06 o
   1  10   9      207.88      202.16      2.42 o
   2  10   9       50.38       48.09      1.38 o
   3  10   9       61.98       56.44      1.52 o
   4  10   9       65.35       62.78      1.87 o
   5  10   9       29.10       25.46      2.19 o
   6  10   9       30.98       31.54      1.65 o
   7  10   9       11.30       13.08      1.76 o
   8  10   9        0.86       -0.85      1.54 o
   0  11   9       42.30       36.18      2.24 o
   1  11   9       33.56       30.40      1.15 o
   2  11   9       25.72       24.35      1.15 o
   3  11   9       19.41       17.62      1.37 o
   4  11   9       42.76       42.64      1.60 o
   5  11   9        9.57       10.22      1.33 o
   6  11   9        7.03        5.99      1.26 o
   7  11   9        0.31        0.95      1.90 o
   8  11   9        0.43        0.34      3.76 o
   0  12   9      158.80      166.72      4.27 o
   1  12   9       27.88       28.29      1.25 o
   2  12   9       21.74       20.25      1.15 o
   3  12   9       46.41       49.13      1.58 o
   4  12   9        2.01        1.64      1.06 o
   5  12   9        2.85        4.14      1.28 o
   6  12   9        4.31        3.65      1.32 o
   7  12   9        1.11       -0.93      1.31 o
   0  13   9        1.25        1.44      1.32 o
   1  13   9       36.27       32.55      1.35 o
   2  13   9       22.23       24.66      1.34 o
   3  13   9       62.52       66.07      2.04 o
   4  13   9       27.60       31.51      1.58 o
   5  13   9        4.25        2.86      1.80 o
   6  13   9       12.39       16.40      1.61 o
   7  13   9        1.87       -0.69      1.40 o
   0  14   9        2.27        3.67      1.65 o
   1  14   9        3.12        3.96      1.08 o
   2  14   9       11.95       10.98      1.22 o
   3  14   9       18.73       20.09      1.62 o
   4  14   9       10.82       16.24      1.48 o
   5  14   9       47.33       49.96      2.78 o
   6  14   9       10.04        9.92      1.57 o
   0  15   9       45.86       46.86      2.54 o
   1  15   9        0.87       -0.92      1.05 o
   2  15   9        3.17        2.62      1.19 o
   3  15   9       13.12       16.74      1.56 o
   4  15   9       38.02       43.94      2.04 o
   5  15   9        5.08        6.00      1.64 o
   6  15   9        3.64        2.75      1.58 o
   0  16   9        2.95        0.48      2.05 o
   1  16   9       30.79       38.08      1.92 o
   2  16   9        0.50        0.90      1.27 o
   3  16   9        3.06        4.65      1.48 o
   4  16   9        0.05       -0.62      1.82 o
   5  16   9       22.99       27.17      2.07 o
   0  17   9        2.62        6.33      2.33 o
   1  17   9       11.36       16.78      1.72 o
   2  17   9        0.54       -1.25      1.45 o
   3  17   9        3.80        5.01      1.51 o
   4  17   9        0.61       -0.50      2.00 o
   5  17   9        4.52        4.89      2.25 o
   0  18   9        1.64       -0.33      2.62 o
   1  18   9        2.68        1.22      1.50 o
   2  18   9       11.12       18.48      2.02 o
   3  18   9        1.23        0.83      1.52 o
   4  18   9        2.37        2.12      1.81 o
   0  19   9        2.92       -2.25      2.33 o
   1  19   9        3.45        2.33      1.80 o
   2  19   9        0.50       -0.31      1.69 o
   0   0  10       66.04       68.89      2.27 o
   1   0  10       41.53       53.63      1.39 o
   2   0  10      573.18      677.17      6.97 o
   3   0  10        1.54        0.98      0.65 o
   4   0  10       16.61       13.32      1.07 o
   5   0  10      846.36      861.81     11.68 o
   6   0  10        8.70       10.23      1.74 o
   7   0  10        6.60       10.28      3.15 o
   8   0  10        0.54       -1.60      1.60 o
   9   0  10        1.79        2.08      1.83 o
   0   1  10      614.52      641.58      7.16 o
   1   1  10      132.56      140.42      1.54 o
   2   1  10      173.56      179.96      1.82 o
   3   1  10      197.28      201.76      1.87 o
   4   1  10      148.21      138.24      1.69 o
   5   1  10       88.40       91.72      1.99 o
   6   1  10       40.63       44.16      1.67 o
   7   1  10       20.81       20.25      1.40 o
   8   1  10       15.30       17.23      1.43 o
   9   1  10        4.73        4.25      1.63 o
   0   2  10       22.62       22.08      1.11 o
   1   2  10      842.65      895.97      6.29 o
   2   2  10      227.14      237.46      2.10 o
   3   2  10       85.41       90.00      1.34 o
   4   2  10      103.00      103.76      1.39 o
   5   2  10      146.06      141.04      2.74 o
   6   2  10       74.44       68.44      1.84 o
   7   2  10       40.16       41.96      1.71 o
   8   2  10       15.99       15.29      1.42 o
   9   2  10        3.15       -1.53      1.53 o
   0   3  10      401.39      392.33      4.48 o
   1   3  10       20.45       20.12      0.66 o
   2   3  10      195.67      186.95      1.75 o
   3   3  10       63.12       56.37      0.98 o
   4   3  10       80.76       85.07      1.33 o
   5   3  10      218.55      218.28      4.49 o
   6   3  10        3.45        3.31      0.94 o
   7   3  10       62.29       60.66      2.07 o
   8   3  10       21.04       26.53      1.58 o
   9   3  10       10.08        8.60      1.74 o
   0   4  10       15.75       11.78      0.83 o
   1   4  10      146.69      157.74      1.65 o
   2   4  10       76.11       80.31      1.16 o
   3   4  10       55.54       49.32      0.93 o
   4   4  10      159.20      165.96      1.97 o
   5   4  10       40.69       40.79      1.60 o
   6   4  10       15.09       17.01      1.47 o
   7   4  10        3.09        1.95      1.11 o
   8   4  10       13.10       16.45      1.88 o
   9   4  10        0.72        0.43      1.50 o
   0   5  10        7.76       11.85      0.86 o
   1   5  10       34.21       35.01      0.94 o
   2   5  10       49.53       47.02      0.95 o
   3   5  10       57.45       55.66      1.14 o
   4   5  10      136.15      139.10      1.92 o
   5   5  10       39.63       41.60      1.64 o
   6   5  10        7.25        6.63      1.12 o
   7   5  10        6.87        5.32      0.97 o
   8   5  10        1.68        1.95      1.49 o
   9   5  10       24.28       25.59      2.13 o
   0   6  10      239.29      287.92      3.70 o
   1   6  10      142.75      140.36      1.60 o
   2   6  10      152.22      159.55      1.77 o
   3   6  10       23.28       23.51      0.91 o
   4   6  10        6.26        5.13      0.81 o
   5   6  10       11.98       10.61      1.20 o
   6   6  10        9.06        6.54      1.14 o
   7   6  10        9.65        8.04      1.03 o
   8   6  10       21.34       22.16      1.92 o
   0   7  10        3.96        5.12      1.07 o
   1   7  10       24.09       18.74      0.81 o
   2   7  10       15.80       16.66      0.83 o
   3   7  10       84.11       69.80      1.52 o
   4   7  10       41.34       35.24      1.33 o
   5   7  10       20.36       21.13      1.35 o
   6   7  10        0.00       -1.01      1.01 o
   7   7  10        9.19        8.78      1.23 o
   8   7  10       10.94       10.64      1.80 o
   0   8  10       45.74       39.72      1.96 o
   1   8  10       69.49       67.76      1.36 o
   2   8  10      276.93      262.63      2.88 o
   3   8  10       11.42       18.12      1.00 o
   4   8  10       23.09       21.14      1.27 o
   5   8  10       61.84       58.57      1.99 o
   6   8  10        7.04        4.19      1.18 o
   7   8  10        4.57        6.57      1.34 o
   8   8  10        5.96        6.46      1.71 o
   0   9  10     1023.81      950.82     10.61 o
   1   9  10       85.42       74.27      1.53 o
   2   9  10        9.78        9.18      0.95 o
   3   9  10      734.48      672.03      6.24 o
   4   9  10        6.82        5.50      1.03 o
   5   9  10        1.48        0.61      1.12 o
   6   9  10        5.59        3.54      1.14 o
   7   9  10       15.76       12.34      1.35 o
   8   9  10        2.87        2.10      1.68 o
   0  10  10        0.01        7.87      2.91 o
   1  10  10      359.02      327.79      3.49 o
   2  10  10       55.14       42.69      1.35 o
   3  10  10        1.57        0.02      0.91 o
   4  10  10        0.82        2.71      1.03 o
   5  10  10       11.52       10.38      1.34 o
   6  10  10        7.97        9.26      1.30 o
   7  10  10       14.96       18.13      1.54 o
   8  10  10       12.99       19.99      2.10 o
   0  11  10       84.15       80.51      3.25 o
   1  11  10       14.27       12.46      1.05 o
   2  11  10        2.43        0.57      0.84 o
   3  11  10       14.77       11.51      1.11 o
   4  11  10       34.23       30.62      1.50 o
   5  11  10        0.89       -0.29      1.17 o
   6  11  10       21.97       27.04      1.71 o
   7  11  10       22.11       28.30      1.86 o
   0  12  10       36.26       34.14      2.10 o
   1  12  10       42.11       44.85      1.47 o
   2  12  10       11.97       11.37      1.06 o
   3  12  10        1.37        2.42      1.02 o
   4  12  10       26.19       25.85      1.46 o
   5  12  10        3.56        4.28      1.36 o
   6  12  10        5.02        6.19      1.42 o
   7  12  10        4.90        4.45      1.96 o
   0  13  10        0.91        0.49      1.24 o
   1  13  10       15.24       16.84      1.24 o
   2  13  10       45.79       40.46      1.58 o
   3  13  10       46.56       48.30      1.79 o
   4  13  10        9.21       10.28      1.30 o
   5  13  10        5.60        2.70      1.39 o
   6  13  10       35.42       38.49      2.05 o
   7  13  10        6.78        6.53      1.52 o
   0  14  10        0.38       -0.80      1.90 o
   1  14  10       49.98       58.12      1.80 o
   2  14  10        6.85        5.54      1.26 o
   3  14  10        5.02        5.67      1.25 o
   4  14  10        7.79        4.05      1.30 o
   5  14  10        7.84        7.95      1.59 o
   6  14  10        6.68        8.42      1.64 o
   0  15  10        8.55       10.46      1.87 o
   1  15  10       26.29       28.98      1.74 o
   2  15  10       18.69       24.98      1.58 o
   3  15  10        5.23        5.36      1.45 o
   4  15  10       14.91       19.61      1.83 o
   5  15  10        1.47        1.48      1.62 o
   6  15  10        2.68        4.27      1.61 o
   0  16  10       40.34       42.11      2.70 o
   1  16  10       13.43       17.21      1.68 o
   2  16  10       12.33       11.74      1.52 o
   3  16  10       10.62       15.29      1.62 o
   4  16  10        0.67        0.84      1.68 o
   5  16  10        9.61       14.31      2.05 o
   0  17  10        0.22        0.55      2.24 o
   1  17  10       10.01        9.90      1.68 o
   2  17  10        0.94        1.27      1.68 o
   3  17  10        5.85        3.48      1.55 o
   4  17  10        0.51       -1.64      1.64 o
   0  18  10        1.05       -0.33      2.36 o
   1  18  10        1.39        1.19      1.59 o
   2  18  10        1.95       -1.77      1.77 o
   3  18  10        0.10       -1.04      1.65 o
   0  19  10        0.07        0.07      2.53 o
   1  19  10        2.62        1.09      1.85 o
   2  19  10        0.34        0.20      1.75 o
   1   0  11      126.23      153.82      2.60 o
   2   0  11      121.16      113.63      2.06 o
   3   0  11      137.94      136.31      2.43 o
   4   0  11        1.59        3.51      1.01 o
   5   0  11      570.01      570.34      8.45 o
   6   0  11        6.94        8.22      1.76 o
   7   0  11       25.59       23.06      2.18 o
   8   0  11       19.76       20.65      2.27 o
   9   0  11       34.64       35.15      2.71 o
   0   1  11      156.38      175.28      2.79 o
   1   1  11      423.29      454.74      3.74 o
   2   1  11     1005.65     1020.94      7.14 o
   3   1  11       56.75       51.73      1.01 o
   4   1  11       44.29       37.79      1.20 o
   5   1  11       39.83       44.51      1.47 o
   6   1  11       76.95       75.73      1.98 o
   7   1  11        2.13        2.07      1.46 o
   8   1  11       41.75       41.22      1.83 o
   9   1  11        1.26        3.61      1.65 o
   0   2  11      502.28      487.68      5.82 o
   1   2  11      178.24      189.28      2.11 o
   2   2  11       67.95       69.26      1.13 o
   3   2  11      578.49      544.68      4.04 o
   4   2  11       14.16       18.04      1.04 o
   5   2  11       14.31       15.18      1.29 o
   6   2  11      174.58      174.16      2.93 o
   7   2  11       35.97       44.06      1.79 o
   8   2  11        0.33        0.04      1.22 o
   9   2  11       13.35       14.78      1.82 o
   0   3  11        1.14       -0.44      0.65 o
   1   3  11       81.32       84.17      1.22 o
   2   3  11       22.58       20.58      0.69 o
   3   3  11      135.72      128.16      1.53 o
   4   3  11       33.46       31.39      1.08 o
   5   3  11      152.43      161.48      3.04 o
   6   3  11      112.45      128.59      2.50 o
   7   3  11        0.33       -1.10      1.11 o
   8   3  11        0.95       -0.99      1.23 o
   9   3  11        2.85       -0.65      1.62 o
   0   4  11      237.48      219.32      3.08 o
   1   4  11      205.00      207.50      2.02 o
   2   4  11      271.50      262.65      2.36 o
   3   4  11       40.00       33.73      0.87 o
   4   4  11       28.11       22.55      1.46 o
   5   4  11       34.76       32.05      1.95 o
   6   4  11        0.41        1.13      1.07 o
   7   4  11        5.01        3.55      1.04 o
   8   4  11        1.63        0.14      1.51 o
   9   4  11        0.38        0.99      2.09 o
   0   5  11      636.09      629.03      6.75 o
   1   5  11       91.26       91.38      1.32 o
   2   5  11       11.36       10.79      0.63 o
   3   5  11       12.44       12.12      0.76 o
   4   5  11       99.78       87.33      1.91 o
   5   5  11       92.89       90.58      2.30 o
   6   5  11       94.71       97.61      2.47 o
   7   5  11       36.64       41.80      1.59 o
   8   5  11        2.54        2.35      1.61 o
   0   6  11        4.08        2.31      0.86 o
   1   6  11      128.71      119.85      1.55 o
   2   6  11      180.12      167.64      1.91 o
   3   6  11       84.75       87.05      1.61 o
   4   6  11       18.59       18.26      1.06 o
   5   6  11       29.11       28.45      1.53 o
   6   6  11       23.38       24.88      1.51 o
   7   6  11        1.65        0.65      1.00 o
   8   6  11        4.60        4.60      1.66 o
   0   7  11      690.17      683.78      7.37 o
   1   7  11      507.42      485.72      3.97 o
   2   7  11      151.30      151.26      2.00 o
   3   7  11      114.59       94.68      1.71 o
   4   7  11       21.46       19.53      1.20 o
   5   7  11       50.42       52.10      1.91 o
   6   7  11       48.18       46.90      1.92 o
   7   7  11       40.37       44.99      1.92 o
   8   7  11        5.92        6.44      1.81 o
   0   8  11      277.08      248.46      4.17 o
   1   8  11      652.56      662.53      5.55 o
   2   8  11       96.81      100.58      1.91 o
   3   8  11       89.71       91.38      1.86 o
   4   8  11      138.46      124.07      2.42 o
   5   8  11       16.02       18.78      1.41 o
   6   8  11       10.66       10.93      1.52 o
   7   8  11        1.08       -0.09      1.21 o
   8   8  11        4.84        4.36      1.77 o
   0   9  11      259.27      236.91      3.87 o
   1   9  11      121.19      111.57      2.07 o
   2   9  11       19.50       18.41      1.08 o
   3   9  11      159.39      152.26      2.41 o
   4   9  11        6.44        4.57      1.06 o
   5   9  11        5.03        7.07      1.30 o
   6   9  11        1.81       -0.44      1.16 o
   7   9  11       26.07       28.43      1.71 o
   8   9  11        5.27        8.06      1.85 o
   0  10  11       20.25       23.18      1.47 o
   1  10  11      227.51      226.12      2.82 o
   2  10  11        0.84       -0.68      0.84 o
   3  10  11       14.29       17.02      1.20 o
   4  10  11       34.66       34.22      1.54 o
   5  10  11       13.87       11.81      1.39 o
   6  10  11        1.63        2.91      1.29 o
   7  10  11        4.77        5.03      1.34 o
   0  11  11       50.16       46.73      2.09 o
   1  11  11       74.26       76.76      1.85 o
   2  11  11       11.83        9.70      1.01 o
   3  11  11       28.81       25.16      1.34 o
   4  11  11        3.02        6.15      1.38 o
   5  11  11       25.69       28.92      1.76 o
   6  11  11        3.19        5.27      1.49 o
   7  11  11        4.63        5.91      1.49 o
   0  12  11       14.12       14.78      1.54 o
   1  12  11        3.85        3.22      1.03 o
   2  12  11        1.63       -0.86      0.92 o
   3  12  11       10.04        8.23      1.45 o
   4  12  11       31.00       29.02      1.70 o
   5  12  11        1.01       -0.13      1.36 o
   6  12  11       12.05       12.77      1.83 o
   7  12  11        8.31       10.23      1.57 o
   0  13  11       55.22       55.95      2.86 o
   1  13  11       28.80       29.84      1.46 o
   2  13  11        6.76        5.15      1.21 o
   3  13  11       25.02       25.09      1.54 o
   4  13  11       10.95       10.40      1.48 o
   5  13  11       11.99       11.95      1.66 o
   6  13  11       14.86       18.23      1.79 o
   0  14  11        5.39        3.01      1.68 o
   1  14  11        9.06       12.70      1.29 o
   2  14  11        5.38        5.09      1.26 o
   3  14  11        2.14        3.51      1.32 o
   4  14  11        0.15       -1.38      1.43 o
   5  14  11       33.55       42.10      2.26 o
   6  14  11       10.54        9.14      1.76 o
   0  15  11        0.61        1.37      1.73 o
   1  15  11        0.70        3.00      1.39 o
   2  15  11        5.53        7.22      1.40 o
   3  15  11        3.06        3.35      1.44 o
   4  15  11       28.36       35.48      2.31 o
   5  15  11        5.21        5.66      1.76 o
   0  16  11        3.86        5.51      2.01 o
   1  16  11        4.79        5.82      1.52 o
   2  16  11        9.07       12.00      1.80 o
   3  16  11        3.89        3.21      2.71 o
   4  16  11        3.80        2.56      1.80 o
   5  16  11       26.62       38.64      2.52 o
   0  17  11        5.85        7.09      2.56 o
   1  17  11       12.89       17.43      1.84 o
   2  17  11       13.29       24.65      2.09 o
   3  17  11        2.21        2.05      1.55 o
   4  17  11        3.15        4.51      1.95 o
   0  18  11        1.92        2.31      2.53 o
   1  18  11        5.54        7.62      1.77 o
   2  18  11        2.11        0.41      1.74 o
   3  18  11        0.78       -0.19      1.76 o
   0  19  11       11.79        8.05      3.95 o
   1  19  11        1.46       -0.99      1.85 o
   0   0  12      216.89      193.01      4.28 o
   1   0  12       38.59       43.29      1.50 o
   2   0  12      456.64      474.75      5.37 o
   3   0  12      359.01      365.40      4.43 o
   4   0  12      534.02      522.41      7.10 o
   5   0  12        2.36       -0.24      1.24 o
   6   0  12       85.72       79.38      3.34 o
   7   0  12       10.19       17.59      2.14 o
   8   0  12        2.58        4.65      1.96 o
   0   1  12       56.79       62.56      1.73 o
   1   1  12       15.54       18.37      0.87 o
   2   1  12        2.55        5.59      0.63 o
   3   1  12      163.45      164.20      1.79 o
   4   1  12      103.74      100.40      2.05 o
   5   1  12      202.71      187.48      2.85 o
   6   1  12       12.74       11.34      1.23 o
   7   1  12       41.30       42.14      1.89 o
   8   1  12        2.72        0.69      1.31 o
   0   2  12      389.24      341.19      4.55 o
   1   2  12       93.24       84.10      1.37 o
   2   2  12       28.28       32.99      0.88 o
   3   2  12      252.44      243.52      2.36 o
   4   2  12      168.91      158.29      2.29 o
   5   2  12       26.14       27.41      1.41 o
   6   2  12      225.09      222.12      3.46 o
   7   2  12        2.95        2.78      1.29 o
   8   2  12        4.83        7.97      1.42 o
   0   3  12      619.53      579.79      6.34 o
   1   3  12       20.62       17.30      0.74 o
   2   3  12       97.53       87.39      1.31 o
   3   3  12      130.57      143.48      1.92 o
   4   3  12      230.78      207.08      2.67 o
   5   3  12       51.76       51.04      2.07 o
   6   3  12        7.95        9.21      1.34 o
   7   3  12        2.70        4.42      1.29 o
   8   3  12       17.40       14.16      1.56 o
   0   4  12      244.69      245.94      3.42 o
   1   4  12       71.16       63.90      1.20 o
   2   4  12      104.46      112.41      1.49 o
   3   4  12       28.94       29.88      0.98 o
   4   4  12        6.84        4.21      0.92 o
   5   4  12        0.45       -1.04      1.04 o
   6   4  12       18.88       19.36      1.44 o
   7   4  12       27.32       29.17      1.48 o
   8   4  12        5.34        2.60      1.60 o
   0   5  12      694.02      644.90      7.01 o
   1   5  12       79.52       75.25      1.31 o
   2   5  12      193.75      180.21      2.01 o
   3   5  12       27.20       28.56      0.99 o
   4   5  12       99.62       94.07      2.05 o
   5   5  12        8.89        5.43      1.18 o
   6   5  12       19.61       18.47      1.48 o
   7   5  12       11.07       16.59      1.56 o
   8   5  12        9.12        9.81      1.75 o
   0   6  12      127.76      112.56      3.80 o
   1   6  12      334.72      324.78      2.99 o
   2   6  12      138.40      128.36      1.79 o
   3   6  12      122.91      119.19      1.94 o
   4   6  12      108.89       96.17      2.29 o
   5   6  12        5.17        2.59      1.13 o
   6   6  12        1.01        1.72      1.17 o
   7   6  12       10.30       13.12      1.40 o
   8   6  12        6.58        3.27      1.72 o
   0   7  12      242.32      235.79      4.07 o
   1   7  12      265.60      263.97      2.77 o
   2   7  12       64.98       61.15      1.47 o
   3   7  12        3.25        1.04      0.81 o
   4   7  12       99.19       87.05      2.34 o
   5   7  12        6.19        6.35      1.26 o
   6   7  12        7.18        6.48      1.30 o
   7   7  12       12.57       14.85      1.53 o
   8   7  12        0.70       -1.16      1.79 o
   0   8  12       89.16       85.93      2.40 o
   1   8  12      343.82      335.93      3.57 o
   2   8  12       90.50       89.75      1.85 o
   3   8  12        3.76        1.17      0.90 o
   4   8  12        4.59        6.14      1.15 o
   5   8  12       10.14       10.79      1.40 o
   6   8  12        3.92        3.26      1.28 o
   7   8  12        2.24        2.24      1.33 o
   8   8  12        7.10        6.25      1.85 o
   0   9  12       23.62       20.19      1.43 o
   1   9  12       44.41       42.01      1.32 o
   2   9  12       66.74       65.72      1.69 o
   3   9  12       20.96       19.50      1.14 o
   4   9  12        5.57        3.26      1.15 o
   5   9  12        7.48        8.18      1.35 o
   6   9  12        4.29        4.09      1.35 o
   7   9  12        5.44        6.29      1.43 o
   0  10  12        0.23        1.17      1.27 o
   1  10  12      103.67       96.04      2.02 o
   2  10  12       68.00       61.42      1.67 o
   3  10  12        2.34        2.73      1.09 o
   4  10  12       10.53        8.00      1.28 o
   5  10  12        0.23        1.32      1.30 o
   6  10  12       14.34       14.59      1.64 o
   7  10  12        1.45        0.82      1.33 o
   0  11  12        0.30       -0.96      1.27 o
   1  11  12       27.40       29.76      1.32 o
   2  11  12        6.23        3.61      0.98 o
   3  11  12       12.10       10.10      1.25 o
   4  11  12       38.14       38.31      2.20 o
   5  11  12        7.56        3.79      1.73 o
   6  11  12        5.46        3.76      1.49 o
   7  11  12        9.03       10.45      1.61 o
   0  12  12       88.84       87.31      3.25 o
   1  12  12       36.66       36.39      1.54 o
   2  12  12        6.28        4.39      1.04 o
   3  12  12        0.27       -0.97      1.14 o
   4  12  12       14.99       16.30      1.58 o
   5  12  12       43.29       51.91      2.30 o
   6  12  12        6.97        7.20      1.63 o
   0  13  12        3.01        2.42      1.65 o
   1  13  12        2.94        1.42      1.09 o
   2  13  12        0.24       -1.10      1.10 o
   3  13  12        8.36        6.34      1.32 o
   4  13  12       33.06       34.04      1.87 o
   5  13  12       25.88       26.83      1.98 o
   6  13  12        4.74        6.73      1.65 o
   0  14  12        0.97        0.14      1.73 o
   1  14  12       13.55       19.11      1.55 o
   2  14  12        0.37       -1.20      1.20 o
   3  14  12        6.31        7.07      1.49 o
   4  14  12        5.56        4.67      1.58 o
   5  14  12        4.21        3.85      1.69 o
   0  15  12       19.99       20.19      2.30 o
   1  15  12        7.21        6.33      1.55 o
   2  15  12        7.24        7.73      1.67 o
   3  15  12        3.10        3.42      1.48 o
   4  15  12        2.92        5.14      1.83 o
   5  15  12       11.52       13.90      2.08 o
   0  16  12        4.42        7.20      2.11 o
   1  16  12       16.69       21.57      1.87 o
   2  16  12       29.95       33.35      2.54 o
   3  16  12       27.68       33.03      2.10 o
   4  16  12        2.23        5.81      2.02 o
   0  17  12       36.62       42.99      3.43 o
   1  17  12        4.68       10.10      1.78 o
   2  17  12        8.69       11.63      2.08 o
   3  17  12        1.21       -0.17      1.72 o
   0  18  12        0.47        0.81      2.58 o
   1  18  12        8.12       10.68      2.02 o
   2  18  12        0.69        1.29      1.83 o
   1   0  13      910.99      933.12     10.31 o
   2   0  13        9.30        5.45      0.98 o
   3   0  13        0.25        2.32      1.02 o
   4   0  13        1.14        3.38      1.21 o
   5   0  13        9.24        8.85      1.52 o
   6   0  13       11.07        9.40      1.58 o
   7   0  13       82.64       90.68      3.72 o
   8   0  13        5.76        4.57      2.06 o
   0   1  13        5.67       10.65      1.06 o
   1   1  13       99.78       84.38      1.52 o
   2   1  13       40.40       44.22      1.08 o
   3   1  13        2.53        2.50      0.76 o
   4   1  13      104.31       96.29      2.30 o
   5   1  13       11.57       11.92      1.11 o
   6   1  13        5.32        2.46      1.14 o
   7   1  13       19.96       17.70      1.63 o
   8   1  13       16.77       16.14      2.28 o
   0   2  13       54.35       54.80      1.80 o
   1   2  13      352.59      335.25      3.14 o
   2   2  13       16.24       13.75      0.77 o
   3   2  13       93.25       99.49      1.80 o
   4   2  13      246.09      235.16      2.97 o
   5   2  13       71.95       68.90      2.43 o
   6   2  13       20.35       24.03      1.46 o
   7   2  13        7.11        8.04      1.44 o
   8   2  13        0.40       -1.33      1.33 o
   0   3  13       53.02       55.02      1.68 o
   1   3  13      137.95      134.37      1.74 o
   2   3  13      213.09      214.36      2.25 o
   3   3  13       54.90       60.47      1.36 o
   4   3  13        7.01        4.90      0.96 o
   5   3  13        4.34        4.47      1.28 o
   6   3  13       86.17       90.53      2.32 o
   7   3  13        5.25        6.21      1.22 o
   8   3  13        0.53       -1.34      1.34 o
   0   4  13        1.72        2.58      0.93 o
   1   4  13        8.88        7.77      0.70 o
   2   4  13        6.02        5.93      0.68 o
   3   4  13        2.71        1.00      0.70 o
   4   4  13        8.08        5.46      1.04 o
   5   4  13        6.55        7.42      1.30 o
   6   4  13       24.49       27.14      1.68 o
   7   4  13        1.70        0.77      1.26 o
   8   4  13       13.32       18.21      1.68 o
   0   5  13      126.08      115.81      2.36 o
   1   5  13       16.87       13.27      0.80 o
   2   5  13        0.81        0.92      0.65 o
   3   5  13      184.34      157.26      2.26 o
   4   5  13       28.67       23.33      1.31 o
   5   5  13       25.18       24.35      1.58 o
   6   5  13       13.99       14.02      2.38 o
   7   5  13       32.36       31.11      1.62 o
   8   5  13        7.46        3.70      1.75 o
   0   6  13        1.91        0.12      0.97 o
   1   6  13      271.24      260.94      2.66 o
   2   6  13       35.46       29.42      1.09 o
   3   6  13       16.22       14.88      1.06 o
   4   6  13       97.85       95.11      2.35 o
   5   6  13        9.09        8.82      1.36 o
   6   6  13       12.25       14.03      1.94 o
   7   6  13       16.93       22.69      1.88 o
   8   6  13        3.12        6.67      1.87 o
   0   7  13       23.10       23.98      1.38 o
   1   7  13      193.97      184.91      2.30 o
   2   7  13       42.04       39.82      1.30 o
   3   7  13      215.83      199.66      2.96 o
   4   7  13       80.40       83.00      2.28 o
   5   7  13        1.33        1.06      1.19 o
   6   7  13        4.12        4.71      1.35 o
   7   7  13        5.38        8.42      1.45 o
   8   7  13        4.30        3.25      1.78 o
   0   8  13       84.29       79.50      2.33 o
   1   8  13      124.87      116.77      2.04 o
   2   8  13       54.66       44.38      1.44 o
   3   8  13       47.65       49.65      1.59 o
   4   8  13        1.59        1.82      1.14 o
   5   8  13       19.07       20.97      1.61 o
   6   8  13       24.76       29.48      1.83 o
   7   8  13        0.09        1.47      1.36 o
   0   9  13      219.15      205.39      3.99 o
   1   9  13       87.70       88.40      1.96 o
   2   9  13       21.28       22.22      1.22 o
   3   9  13       41.71       43.76      1.54 o
   4   9  13       13.33       13.97      1.42 o
   5   9  13        3.85        3.15      1.32 o
   6   9  13        7.39        7.91      1.49 o
   7   9  13       18.26       13.18      1.64 o
   0  10  13        0.48       -0.64      1.29 o
   1  10  13        6.09        6.65      1.02 o
   2  10  13       51.98       49.64      1.56 o
   3  10  13       17.87       18.35      1.54 o
   4  10  13       16.41       10.04      1.37 o
   5  10  13       10.21       11.07      1.57 o
   6  10  13        7.78        6.37      1.57 o
   7  10  13        1.34        0.00      1.48 o
   0  11  13        3.85        1.29      1.36 o
   1  11  13       37.59       34.99      1.54 o
   2  11  13        5.62        3.39      1.03 o
   3  11  13        0.38       -1.08      1.08 o
   4  11  13       15.44       14.88      1.52 o
   5  11  13        2.35        3.78      1.47 o
   6  11  13        3.85        5.09      1.54 o
   0  12  13       44.95       45.29      2.58 o
   1  12  13       20.88       21.33      1.38 o
   2  12  13        1.52        2.68      1.18 o
   3  12  13        1.55        1.56      1.21 o
   4  12  13       38.86       43.31      2.05 o
   5  12  13       16.55       15.24      1.78 o
   6  12  13        8.76       10.39      1.96 o
   0  13  13       10.30       12.92      1.99 o
   1  13  13       16.50       15.41      1.36 o
   2  13  13        1.25       -0.09      1.19 o
   3  13  13       19.97       19.68      1.69 o
   4  13  13        0.84        4.39      1.54 o
   5  13  13        7.80        7.63      1.76 o
   6  13  13       14.12       20.36      2.04 o
   0  14  13        1.80        3.04      1.76 o
   1  14  13        8.07        9.35      1.44 o
   2  14  13       18.08       21.10      1.75 o
   3  14  13       16.40       19.85      1.72 o
   4  14  13        2.83        1.99      1.75 o
   5  14  13        5.29        8.41      2.10 o
   0  15  13        0.04       -0.62      1.88 o
   1  15  13        1.87        1.85      1.46 o
   2  15  13        1.09        1.99      1.62 o
   3  15  13        6.27        5.27      1.76 o
   4  15  13        3.88        4.45      1.90 o
   0  16  13       10.19       16.39      2.34 o
   1  16  13        9.03        9.81      1.74 o
   2  16  13        0.33        1.22      1.73 o
   3  16  13        6.54        7.73      1.73 o
   4  16  13        6.62        3.51      1.91 o
   0  17  13        6.45       15.94      3.02 o
   1  17  13        1.04        2.40      1.69 o
   2  17  13        9.32       12.04      2.04 o
   3  17  13        1.43       -0.34      1.92 o
   0  18  13        3.32        2.39      2.76 o
   1  18  13        3.76        0.73      2.31 o
   0   0  14      194.16      195.65      4.71 o
   1   0  14       22.60       27.81      2.56 o
   2   0  14       53.67       55.72      1.87 o
   3   0  14      247.48      240.17      6.64 o
   4   0  14      102.77       95.94      2.96 o
   5   0  14        0.72       -0.98      1.31 o
   6   0  14       71.51       80.52      3.03 o
   7   0  14        1.41        0.52      2.01 o
   8   0  14        1.60        1.96      2.11 o
   0   1  14       18.33       19.91      1.35 o
   1   1  14      129.78      119.48      1.84 o
   2   1  14       27.09       27.56      1.02 o
   3   1  14       38.74       29.60      1.28 o
   4   1  14      101.02       98.82      2.19 o
   5   1  14       18.69       18.26      1.26 o
   6   1  14       12.88       11.48      1.34 o
   7   1  14       25.87       28.94      1.81 o
   8   1  14        1.78        1.19      1.46 o
   0   2  14      216.92      209.64      3.51 o
   1   2  14      819.21      831.89      6.45 o
   2   2  14       65.37       61.50      1.37 o
   3   2  14      102.79       98.24      1.90 o
   4   2  14      112.34      104.54      2.12 o
   5   2  14       45.63       47.32      1.65 o
   6   2  14        7.00        7.92      1.36 o
   7   2  14        1.85        1.24      1.42 o
   8   2  14        1.21       -0.80      1.41 o
   0   3  14        2.01        0.92      0.94 o
   1   3  14      304.34      290.53      2.83 o
   2   3  14      127.24      123.70      1.82 o
   3   3  14       41.63       36.42      1.21 o
   4   3  14       33.97       33.95      1.38 o
   5   3  14       25.06       24.56      1.62 o
   6   3  14       21.12       20.12      1.70 o
   7   3  14       20.03       21.70      1.54 o
   8   3  14        4.08        5.86      1.58 o
   0   4  14       31.22       27.43      1.42 o
   1   4  14       18.43       15.45      0.86 o
   2   4  14       18.75       15.77      0.88 o
   3   4  14       30.93       31.03      1.18 o
   4   4  14       40.15       35.59      1.42 o
   5   4  14       81.58       88.26      2.56 o
   6   4  14       36.48       39.30      2.09 o
   7   4  14        4.78        6.86      1.30 o
   8   4  14       12.93       13.72      1.65 o
   0   5  14      143.47      132.78      2.62 o
   1   5  14       46.04       40.31      1.19 o
   2   5  14       23.08       23.01      1.04 o
   3   5  14      214.68      190.93      2.59 o
   4   5  14       24.84       21.58      1.44 o
   5   5  14       32.56       27.52      1.66 o
   6   5  14       21.27       31.50      2.09 o
   7   5  14       12.23       15.76      1.47 o
   8   5  14        7.09        7.39      1.92 o
   0   6  14      144.65      135.99      3.59 o
   1   6  14       11.37        8.30      0.86 o
   2   6  14       85.56       78.13      1.63 o
   3   6  14       34.30       36.40      1.41 o
   4   6  14      110.77      105.30      2.57 o
   5   6  14        3.20        5.32      1.37 o
   6   6  14       50.58       56.03      2.38 o
   7   6  14        3.80        3.40      1.26 o
   0   7  14        0.00       -1.02      1.02 o
   1   7  14      206.78      193.27      2.90 o
   2   7  14       58.30       56.85      1.50 o
   3   7  14       42.54       39.20      1.47 o
   4   7  14       24.88       22.14      1.49 o
   5   7  14        4.05        5.18      1.37 o
   6   7  14       19.59       23.04      1.87 o
   7   7  14       11.87       17.09      1.73 o
   0   8  14       88.13       81.07      2.66 o
   1   8  14       24.24       18.40      1.20 o
   2   8  14        4.12        2.48      0.89 o
   3   8  14       19.04       20.52      1.31 o
   4   8  14       18.90       18.75      1.54 o
   5   8  14        4.88        4.44      1.41 o
   6   8  14        4.98        8.95      1.60 o
   7   8  14        3.50        0.71      1.44 o
   0   9  14       38.99       37.70      1.99 o
   1   9  14       20.89       16.57      1.16 o
   2   9  14       18.49       20.19      1.24 o
   3   9  14      107.59      112.12      3.45 o
   4   9  14       46.91       52.10      2.03 o
   5   9  14       40.37       44.01      2.45 o
   6   9  14        5.38        4.23      1.53 o
   7   9  14        1.43        1.52      1.48 o
   0  10  14        0.14        1.17      1.39 o
   1  10  14      156.42      152.34      2.71 o
   2  10  14        1.91        1.32      1.01 o
   3  10  14       26.53       26.22      1.89 o
   4  10  14       12.50       11.59      1.48 o
   5  10  14        1.58        1.03      1.47 o
   6  10  14        6.47        5.09      1.53 o
   0  11  14       40.38       33.64      2.39 o
   1  11  14       38.09       37.38      1.61 o
   2  11  14       45.66       45.68      1.72 o
   3  11  14       15.08       18.62      1.45 o
   4  11  14        3.30        1.10      1.45 o
   5  11  14        0.89        0.74      1.45 o
   6  11  14       13.92       17.23      1.87 o
   0  12  14       26.48       23.12      2.22 o
   1  12  14       23.91       25.43      1.51 o
   2  12  14        2.80        1.82      1.31 o
   3  12  14       13.93       15.43      1.58 o
   4  12  14        4.20        5.27      1.61 o
   5  12  14       46.33       58.10      2.56 o
   6  12  14        9.55        8.91      1.81 o
   0  13  14        9.39       10.74      2.02 o
   1  13  14       14.74       18.54      1.58 o
   2  13  14       23.92       27.93      1.85 o
   3  13  14        3.74        6.04      1.51 o
   4  13  14       14.22       18.76      2.08 o
   5  13  14        0.92        1.33      1.71 o
   0  14  14        7.02        6.53      1.99 o
   1  14  14       15.52       17.09      1.69 o
   2  14  14        4.88        4.33      1.50 o
   3  14  14        7.95       12.29      1.72 o
   4  14  14        0.76        0.13      1.77 o
   5  14  14        9.75        8.83      2.05 o
   0  15  14        0.00       -0.73      1.96 o
   1  15  14        9.85       10.55      1.72 o
   2  15  14       11.61       17.60      2.03 o
   3  15  14        2.17        3.77      1.75 o
   4  15  14        3.05        0.80      1.85 o
   0  16  14        0.93        2.19      2.54 o
   1  16  14       13.46       12.86      2.00 o
   2  16  14       10.42        9.72      2.23 o
   3  16  14       10.32       15.18      2.25 o
   0  17  14        4.04        3.61      2.74 o
   1  17  14        8.66       14.09      2.08 o
   2  17  14        5.77        5.38      1.94 o
   1   0  15        2.35        3.03      1.14 o
   2   0  15       39.64       37.87      1.81 o
   3   0  15        7.36        3.64      2.62 o
   4   0  15        3.07        1.64      1.47 o
   5   0  15        1.36        0.76      1.42 o
   6   0  15        4.12        5.87      1.74 o
   7   0  15        4.26        2.42      2.43 o
   8   0  15       12.26       11.24      2.47 o
   0   1  15        8.36        9.33      1.33 o
   1   1  15       60.23       63.44      1.50 o
   2   1  15       54.28       57.36      1.46 o
   3   1  15       46.73       41.94      1.47 o
   4   1  15       20.98       19.84      1.39 o
   5   1  15       12.79       11.64      1.22 o
   6   1  15       49.54       54.73      2.00 o
   7   1  15       19.17       23.64      2.21 o
   8   1  15        1.61        1.59      1.53 o
   0   2  15        7.64       10.23      1.29 o
   1   2  15      231.06      237.53      2.83 o
   2   2  15        3.20        0.57      0.77 o
   3   2  15      116.28      114.21      2.24 o
   4   2  15       66.57       67.37      1.85 o
   5   2  15        2.20        1.75      1.40 o
   6   2  15       15.88       14.56      1.53 o
   7   2  15        5.13        3.01      1.62 o
   8   2  15        7.33        8.19      1.99 o
   0   3  15      230.13      212.59      3.46 o
   1   3  15      184.74      185.64      2.26 o
   2   3  15       38.70       39.42      1.32 o
   3   3  15       59.50       56.28      1.56 o
   4   3  15       37.59       34.22      1.47 o
   5   3  15       35.27       33.32      1.71 o
   6   3  15       17.11       19.18      1.52 o
   7   3  15        1.22       -1.04      1.25 o
   8   3  15        2.40        0.10      2.26 o
   0   4  15      483.53      466.38      5.75 o
   1   4  15      279.35      258.10      2.72 o
   2   4  15       38.45       37.16      1.23 o
   3   4  15        8.14        5.80      0.99 o
   4   4  15       64.91       60.78      1.79 o
   5   4  15       18.41       22.25      1.69 o
   6   4  15       15.99       18.03      1.52 o
   7   4  15        7.43        8.43      1.44 o
   0   5  15      272.42      246.35      3.82 o
   1   5  15       15.45       13.18      0.96 o
   2   5  15        5.01        4.38      0.93 o
   3   5  15        9.17        6.53      1.12 o
   4   5  15       30.27       29.47      1.63 o
   5   5  15       63.64       65.92      2.67 o
   6   5  15        8.61        7.93      1.77 o
   7   5  15        7.79        8.49      1.43 o
   0   6  15       88.26       86.97      2.31 o
   1   6  15       21.06       21.41      1.06 o
   2   6  15       31.67       36.13      1.28 o
   3   6  15       33.13       34.78      1.75 o
   4   6  15       12.73       16.51      1.44 o
   5   6  15       32.48       33.24      1.95 o
   6   6  15       53.40       56.21      2.49 o
   7   6  15        4.90        4.27      1.37 o
   0   7  15      101.49       93.93      2.65 o
   1   7  15       24.17       24.68      1.18 o
   2   7  15       35.52       32.41      1.30 o
   3   7  15       11.27       12.74      1.22 o
   4   7  15       12.38       12.30      1.37 o
   5   7  15        4.91        1.35      1.38 o
   6   7  15        2.10        2.42      1.44 o
   7   7  15       14.61       12.66      1.75 o
   0   8  15        6.95        7.13      1.50 o
   1   8  15        2.83        1.65      0.93 o
   2   8  15       61.86       65.20      1.79 o
   3   8  15       69.13       70.60      2.00 o
   4   8  15       30.73       28.28      1.72 o
   5   8  15        9.97        9.25      1.62 o
   6   8  15       14.55       20.32      1.85 o
   7   8  15       10.07        6.85      1.66 o
   0   9  15       24.30       26.62      2.15 o
   1   9  15       20.73       19.14      1.35 o
   2   9  15        4.30        3.49      1.11 o
   3   9  15       38.01       34.25      1.66 o
   4   9  15       20.85       20.83      1.79 o
   5   9  15       28.54       26.61      1.98 o
   6   9  15        1.34        0.45      1.50 o
   0  10  15        1.21        2.30      2.22 o
   1  10  15       26.73       25.07      1.46 o
   2  10  15       67.95       71.55      2.27 o
   3  10  15       10.99       12.31      1.43 o
   4  10  15        5.45        3.53      1.51 o
   5  10  15       11.77       13.36      1.75 o
   6  10  15        4.88        4.20      1.65 o
   0  11  15       94.32       94.94      3.58 o
   1  11  15       24.06       24.78      1.49 o
   2  11  15        1.52        1.68      1.24 o
   3  11  15       25.64       27.88      1.81 o
   4  11  15        1.93       -0.59      1.50 o
   5  11  15        1.58        0.47      1.61 o
   6  11  15        5.89        4.30      2.42 o
   0  12  15        9.36       11.60      2.05 o
   1  12  15        1.97        1.49      1.28 o
   2  12  15       27.99       33.31      1.94 o
   3  12  15       13.20       15.37      1.81 o
   4  12  15        0.87        1.41      1.72 o
   5  12  15       14.54       19.24      2.17 o
   0  13  15        6.75        2.94      1.96 o
   1  13  15        0.89       -0.09      1.71 o
   2  13  15        4.24        8.50      1.55 o
   3  13  15       27.54       37.36      2.26 o
   4  13  15        1.84        3.42      1.84 o
   5  13  15       11.26       13.27      2.13 o
   0  14  15        1.60       -0.18      2.00 o
   1  14  15        2.45        3.19      1.58 o
   2  14  15        2.93        3.06      1.72 o
   3  14  15       23.01       31.62      2.25 o
   4  14  15       32.89       42.23      3.30 o
   0  15  15       31.14       32.09      2.79 o
   1  15  15        2.15        0.20      1.73 o
   2  15  15       15.35       21.83      3.04 o
   3  15  15        5.91        9.90      2.12 o
   0  16  15        0.87       -1.78      2.85 o
   1  16  15        8.39       11.37      2.05 o
   2  16  15        1.13        2.88      2.07 o
   0   0  16       43.50       43.46      2.62 o
   1   0  16        7.73        7.36      1.28 o
   2   0  16       11.04        6.98      1.41 o
   3   0  16        7.26        6.20      1.61 o
   4   0  16       13.80       11.84      1.79 o
   5   0  16       20.52       16.95      1.97 o
   6   0  16       20.83       18.95      3.20 o
   7   0  16       10.30        9.12      2.44 o
   0   1  16       12.47        7.26      1.31 o
   1   1  16       17.30       16.93      1.03 o
   2   1  16       12.59       10.57      0.99 o
   3   1  16       15.05       12.96      1.15 o
   4   1  16       70.50       67.21      2.00 o
   5   1  16       42.45       39.90      1.73 o
   6   1  16       11.31        7.99      1.30 o
   7   1  16        0.70        4.07      1.58 o
   0   2  16        0.17       -1.12      1.12 o
   1   2  16       43.12       46.89      1.30 o
   2   2  16       26.90       22.93      1.16 o
   3   2  16       10.02       11.08      1.07 o
   4   2  16       14.28       13.84      1.29 o
   5   2  16       12.11       11.77      1.31 o
   6   2  16        1.43       -0.43      1.79 o
   7   2  16       27.02       30.28      1.85 o
   0   3  16     1152.16     1140.91     11.80 o
   1   3  16       70.21       72.69      1.62 o
   2   3  16      205.55      196.95      2.73 o
   3   3  16       58.69       54.53      1.63 o
   4   3  16       37.07       37.80      1.67 o
   5   3  16       30.48       33.99      1.78 o
   6   3  16        1.39        0.98      1.27 o
   7   3  16        2.41        0.90      1.38 o
   0   4  16      292.07      285.25      4.29 o
   1   4  16      396.20      376.48      4.39 o
   2   4  16       15.11       16.77      1.13 o
   3   4  16       45.49       46.00      1.87 o
   4   4  16        5.68        3.95      1.26 o
   5   4  16       27.43       27.91      1.88 o
   6   4  16        5.77        5.47      1.39 o
   7   4  16        6.87       10.61      1.52 o
   0   5  16      192.97      185.52      3.38 o
   1   5  16       10.40        6.76      0.97 o
   2   5  16        4.31        3.81      1.04 o
   3   5  16       30.87       29.11      1.48 o
   4   5  16        2.59        1.96      1.39 o
   5   5  16       40.06       41.58      2.10 o
   6   5  16       26.28       27.28      1.98 o
   7   5  16        1.61        0.26      1.62 o
   0   6  16        7.45        2.86      1.31 o
   1   6  16       11.53        9.02      1.22 o
   2   6  16       57.68       56.87      1.64 o
   3   6  16       39.75       37.34      1.59 o
   4   6  16        0.45       -0.39      1.58 o
   5   6  16       20.04       23.48      1.82 o
   6   6  16        0.95        1.62      1.54 o
   7   6  16        2.26        1.97      1.40 o
   0   7  16        2.10       -0.15      1.24 o
   1   7  16        0.11       -0.85      0.85 o
   2   7  16        4.99        4.77      1.06 o
   3   7  16       28.42       28.23      1.59 o
   4   7  16        1.65        1.91      1.42 o
   5   7  16       10.46        9.01      1.68 o
   6   7  16       15.98       22.42      2.23 o
   7   7  16       15.00       19.51      2.10 o
   0   8  16        1.80        0.13      1.28 o
   1   8  16       14.06       15.36      1.21 o
   2   8  16       23.52       21.49      1.72 o
   3   8  16       43.31       46.54      2.01 o
   4   8  16       32.95       33.87      2.06 o
   5   8  16       38.28       41.64      2.23 o
   6   8  16        0.94        1.27      1.55 o
   0   9  16        2.10        3.25      1.75 o
   1   9  16        3.38        3.61      1.14 o
   2   9  16       10.75       12.09      1.41 o
   3   9  16        4.52        1.98      1.55 o
   4   9  16       24.68       26.99      1.97 o
   5   9  16        4.96        2.23      1.58 o
   6   9  16        9.55        9.27      1.87 o
   0  10  16        7.52        7.23      1.89 o
   1  10  16       11.33        8.53      1.29 o
   2  10  16        6.58        7.89      1.48 o
   3  10  16        2.03        1.09      1.71 o
   4  10  16        2.09       -1.48      1.48 o
   5  10  16        0.27       -1.58      1.58 o
   6  10  16        4.28        4.80      1.78 o
   0  11  16        0.84       -0.68      1.76 o
   1  11  16       25.11       24.67      1.65 o
   2  11  16       18.08       20.63      2.08 o
   3  11  16        4.47        5.39      1.65 o
   4  11  16        5.48        6.62      2.04 o
   5  11  16        3.91        5.28      1.77 o
   0  12  16       13.36       16.00      2.86 o
   1  12  16        1.06        0.17      1.35 o
   2  12  16        6.59        8.16      1.55 o
   3  12  16        9.07       10.94      1.84 o
   4  12  16        0.64       -1.75      1.75 o
   5  12  16        0.65       -1.07      2.60 o
   0  13  16       31.88       39.96      2.84 o
   1  13  16        0.06        2.94      1.54 o
   2  13  16        3.35        5.17      1.78 o
   3  13  16        9.17       10.64      1.85 o
   4  13  16       10.31       12.87      2.13 o
   0  14  16        0.01        3.31      2.19 o
   1  14  16        3.48        3.45      1.75 o
   2  14  16       10.93       13.02      1.96 o
   3  14  16        5.44       11.32      2.11 o
   0  15  16        9.71       12.22      2.43 o
   1  15  16        5.65        7.02      1.93 o
   2  15  16        6.16        8.43      1.92 o
   0  16  16        7.18       11.10      3.02 o
   1  16  16        1.94        1.94      2.35 o
   1   0  17       32.90       32.24      1.95 o
   2   0  17        0.55       -1.38      1.38 o
   3   0  17        0.74        0.63      1.36 o
   4   0  17       13.17        7.26      1.78 o
   5   0  17        2.10        4.38      1.76 o
   6   0  17        0.91        2.00      2.31 o
   7   0  17        7.63        5.59      2.44 o
   0   1  17       18.29       18.66      1.88 o
   1   1  17        9.95        7.49      1.03 o
   2   1  17        2.75       -0.58      0.90 o
   3   1  17        4.68        3.23      1.08 o
   4   1  17       12.07       13.62      1.36 o
   5   1  17       25.80       29.17      1.66 o
   6   1  17        3.07        2.99      1.29 o
   7   1  17       10.98       13.57      1.86 o
   0   2  17        1.34        1.78      1.32 o
   1   2  17       16.71       16.87      1.08 o
   2   2  17       60.37       58.71      1.63 o
   3   2  17        1.68        3.33      1.02 o
   4   2  17        8.29       11.55      1.35 o
   5   2  17        3.71        1.98      1.45 o
   6   2  17        7.94        8.08      1.53 o
   7   2  17        2.48        2.05      1.46 o
   0   3  17      393.09      394.40      5.33 o
   1   3  17       35.53       40.22      1.33 o
   2   3  17      107.52      110.17      2.85 o
   3   3  17       23.73       26.39      1.45 o
   4   3  17       16.11       16.62      1.60 o
   5   3  17       24.20       28.59      1.78 o
   6   3  17        7.96        6.93      1.81 o
   7   3  17        7.09        5.67      1.51 o
   0   4  17      144.66      155.42      3.44 o
   1   4  17      192.60      190.27      2.55 o
   2   4  17       72.14       67.91      1.77 o
   3   4  17       15.90       15.12      1.31 o
   4   4  17        6.40        6.55      1.40 o
   5   4  17       39.13       44.48      2.24 o
   6   4  17       34.77       35.37      1.96 o
   7   4  17        1.09        2.85      1.48 o
   0   5  17        0.01       -1.42      1.42 o
   1   5  17       63.50       59.58      1.68 o
   2   5  17      115.30      107.61      2.16 o
   3   5  17        6.49        6.62      1.19 o
   4   5  17       35.13       33.36      2.02 o
   5   5  17        4.28        5.36      1.61 o
   6   5  17        3.98        4.39      1.67 o
   7   5  17        3.43        1.03      3.42 o
   0   6  17        1.04       -1.27      1.27 o
   1   6  17       11.66        7.93      1.05 o
   2   6  17        7.00        7.90      1.13 o
   3   6  17        8.70       11.63      1.28 o
   4   6  17        9.21       13.67      2.75 o
   5   6  17        4.44        2.96      1.56 o
   6   6  17       21.20       27.79      2.16 o
   0   7  17        5.95        2.63      1.39 o
   1   7  17        6.00        1.80      1.01 o
   2   7  17       26.17       27.31      1.45 o
   3   7  17       30.87       32.31      1.84 o
   4   7  17       21.67       27.48      1.97 o
   5   7  17        9.89       12.80      1.81 o
   6   7  17        5.40        4.08      1.79 o
   0   8  17        0.08        0.88      1.51 o
   1   8  17        7.17        7.61      1.18 o
   2   8  17       28.17       26.84      1.65 o
   3   8  17       12.15       10.74      1.56 o
   4   8  17       19.74       21.73      1.91 o
   5   8  17       76.91       96.92      3.15 o
   6   8  17        1.33        4.66      1.80 o
   0   9  17        1.66        3.03      1.81 o
   1   9  17       14.30       13.50      1.47 o
   2   9  17        5.20        5.38      1.37 o
   3   9  17       14.18       15.53      1.66 o
   4   9  17        5.59        3.43      1.65 o
   5   9  17        0.64        2.21      1.74 o
   0  10  17       45.62       55.75      3.01 o
   1  10  17        0.83        0.23      1.32 o
   2  10  17        6.13        5.32      1.42 o
   3  10  17        4.38        4.48      1.60 o
   4  10  17        5.79        8.20      1.88 o
   5  10  17       22.36       28.56      2.26 o
   0  11  17       20.25       25.00      2.45 o
   1  11  17        2.81        1.54      1.46 o
   2  11  17       24.04       24.24      1.89 o
   3  11  17       17.23       20.37      2.01 o
   4  11  17       20.99       23.36      2.31 o
   5  11  17       21.10       28.91      3.06 o
   0  12  17       86.59       85.05      5.93 o
   1  12  17       12.30       10.86      1.70 o
   2  12  17        8.20       10.64      1.87 o
   3  12  17        0.33       -1.57      1.57 o
   4  12  17        1.30        0.51      2.02 o
   0  13  17       22.14       21.85      2.53 o
   1  13  17        8.98        8.48      1.85 o
   2  13  17        5.30        6.88      1.83 o
   3  13  17        4.65        2.94      2.07 o
   0  14  17        5.52        3.02      2.26 o
   1  14  17        6.43        4.70      1.90 o
   2  14  17       15.97       17.72      2.20 o
   3  14  17        1.50        1.50      2.72 o
   0  15  17       11.53       10.10      3.57 o
   1  15  17        1.87        5.51      1.98 o
   0   0  18       11.21       10.35      2.37 o
   1   0  18        3.22        1.33      1.54 o
   2   0  18        3.47        3.52      1.72 o
   3   0  18       14.07       13.05      2.03 o
   4   0  18       16.18       15.70      2.13 o
   5   0  18       72.19       83.29      3.63 o
   6   0  18        5.87        1.92      1.92 o
   0   1  18      214.79      216.12      4.13 o
   1   1  18       24.75       30.71      1.46 o
   2   1  18       10.19        8.21      1.19 o
   3   1  18        2.64        1.89      1.26 o
   4   1  18        7.65        6.09      1.24 o
   5   1  18       26.25       24.12      1.66 o
   6   1  18        6.84        7.95      1.47 o
   0   2  18      188.50      198.08      3.94 o
   1   2  18       18.51       18.62      1.21 o
   2   2  18        2.27        1.19      1.04 o
   3   2  18       19.96       21.41      1.46 o
   4   2  18        5.97        5.70      1.33 o
   5   2  18        5.09        5.63      1.40 o
   6   2  18       28.96       32.09      2.34 o
   0   3  18       67.28       78.27      2.67 o
   1   3  18       35.76       36.56      1.47 o
   2   3  18       25.01       24.45      1.41 o
   3   3  18        1.76        1.12      1.12 o
   4   3  18        1.05        0.59      1.34 o
   5   3  18       35.25       38.21      1.88 o
   6   3  18        6.76        3.55      1.50 o
   0   4  18       68.21       66.02      2.38 o
   1   4  18       40.48       44.92      1.58 o
   2   4  18       32.48       34.40      1.47 o
   3   4  18       34.42       30.09      1.58 o
   4   4  18       44.49       40.78      2.05 o
   5   4  18        7.27        5.20      1.71 o
   6   4  18       18.01       16.98      1.83 o
   0   5  18        7.52        3.99      1.49 o
   1   5  18       13.55       14.46      1.73 o
   2   5  18       34.41       39.34      1.55 o
   3   5  18       47.12       44.89      1.80 o
   4   5  18       41.96       47.53      2.35 o
   5   5  18       32.62       29.10      2.15 o
   6   5  18        7.33        9.44      1.87 o
   0   6  18       26.07       28.06      2.22 o
   1   6  18       56.93       55.98      1.80 o
   2   6  18       37.18       35.17      1.60 o
   3   6  18        8.36       11.00      1.39 o
   4   6  18       54.25       52.17      2.44 o
   5   6  18        3.43        2.52      1.82 o
   6   6  18       16.95       18.67      2.10 o
   0   7  18        1.68        1.36      1.61 o
   1   7  18        1.96        1.06      1.13 o
   2   7  18        4.55        4.02      1.25 o
   3   7  18       32.30       35.33      2.00 o
   4   7  18        3.06        1.48      1.61 o
   5   7  18       81.67       92.66      3.17 o
   6   7  18        3.11        4.11      2.05 o
   0   8  18        6.71        5.64      1.72 o
   1   8  18        0.15        1.45      1.16 o
   2   8  18       23.54       23.14      1.69 o
   3   8  18        0.78        0.24      1.51 o
   4   8  18        5.89        2.62      1.65 o
   5   8  18       18.40       17.06      2.10 o
   0   9  18        8.74       10.85      2.09 o
   1   9  18        4.00        4.04      1.46 o
   2   9  18       19.35       26.25      1.74 o
   3   9  18        3.23        4.58      1.70 o
   4   9  18        7.92        7.90      2.00 o
   5   9  18        4.34        5.49      1.91 o
   0  10  18        0.24       -1.82      1.87 o
   1  10  18        7.51        6.48      1.66 o
   2  10  18        7.08        9.39      1.70 o
   3  10  18        5.86        4.59      1.74 o
   4  10  18        2.27        0.42      1.90 o
   5  10  18        6.57       11.40      2.67 o
   0  11  18       14.03       17.17      2.47 o
   1  11  18        3.42        4.37      1.58 o
   2  11  18       10.37        7.99      2.03 o
   3  11  18        2.91        1.61      1.97 o
   4  11  18        3.95        3.02      2.00 o
   0  12  18        3.40       11.46      2.41 o
   1  12  18        8.02        3.25      2.24 o
   2  12  18        5.62        4.45      1.97 o
   3  12  18        0.60       -0.05      1.74 o
   0  13  18        3.18        4.20      2.66 o
   1  13  18        8.52        8.42      2.00 o
   2  13  18       11.23       10.95      2.20 o
   3  13  18        1.95        3.16      2.29 o
   0  14  18        1.45        2.79      2.76 o
   1  14  18       19.89       25.61      2.36 o
   1   0  19       31.95       29.19      2.18 o
   2   0  19        3.32        2.34      1.76 o
   3   0  19      143.53      156.35      4.47 o
   4   0  19       16.38       18.21      2.31 o
   5   0  19        2.58        2.86      2.17 o
   6   0  19        0.01       -1.74      1.90 o
   0   1  19       35.64       35.72      2.56 o
   1   1  19       27.53       31.60      1.58 o
   2   1  19        5.56        4.89      1.22 o
   3   1  19        6.04        5.79      1.45 o
   4   1  19       26.20       25.41      1.61 o
   5   1  19        0.47        0.16      1.36 o
   6   1  19       10.66       11.52      1.85 o
   0   2  19       44.01       49.75      2.49 o
   1   2  19       59.03       61.66      1.79 o
   2   2  19       31.29       31.54      1.55 o
   3   2  19       13.94        9.38      1.34 o
   4   2  19       21.08       22.11      1.86 o
   5   2  19        0.14       -1.11      1.33 o
   6   2  19        5.24        5.28      1.59 o
   0   3  19       80.52       78.46      2.97 o
   1   3  19       36.49       36.81      1.75 o
   2   3  19        1.05        0.57      1.15 o
   3   3  19       12.80       10.94      1.39 o
   4   3  19       14.99       17.77      1.75 o
   5   3  19        5.97        6.03      1.49 o
   6   3  19        0.13       -0.59      1.57 o
   0   4  19        3.41        2.84      1.54 o
   1   4  19        1.59        0.04      1.14 o
   2   4  19       54.64       54.85      1.85 o
   3   4  19       15.98       16.34      1.50 o
   4   4  19        5.04        5.94      1.55 o
   5   4  19        3.29        3.73      1.72 o
   6   4  19       35.76       38.69      2.57 o
   0   5  19       27.34       22.10      2.06 o
   1   5  19       18.42       16.51      1.41 o
   2   5  19       23.08       28.13      1.75 o
   3   5  19       20.55       23.02      1.62 o
   4   5  19        0.04        0.33      1.59 o
   5   5  19       42.77       51.64      3.40 o
   6   5  19       12.68       14.20      4.62 o
   0   6  19        1.27        1.29      1.62 o
   1   6  19       20.47       19.71      1.44 o
   2   6  19        1.91        3.19      1.35 o
   3   6  19        8.43        9.80      1.42 o
   4   6  19       29.43       36.80      2.46 o
   5   6  19       26.32       32.22      2.38 o
   0   7  19        7.23        6.30      1.91 o
   1   7  19       15.34       16.00      1.41 o
   2   7  19       54.76       59.21      2.22 o
   3   7  19        3.99        4.28      1.67 o
   4   7  19       13.77       17.11      2.01 o
   5   7  19       28.12       33.49      2.41 o
   0   8  19        0.13       -1.72      1.72 o
   1   8  19       11.03       10.43      1.65 o
   2   8  19        1.04        1.07      1.49 o
   3   8  19       14.53       15.74      1.95 o
   4   8  19       19.78       17.33      2.25 o
   5   8  19       16.35       19.02      2.43 o
   0   9  19        4.34        0.91      2.84 o
   1   9  19        1.38       -0.68      1.44 o
   2   9  19       23.22       24.67      1.94 o
   3   9  19        0.40       -1.61      1.61 o
   4   9  19        5.46        5.52      2.03 o
   0  10  19        3.62       -0.50      2.37 o
   1  10  19        6.20        8.17      1.70 o
   2  10  19       14.90       20.02      2.33 o
   3  10  19       11.44       15.19      2.19 o
   4  10  19        2.28        3.44      2.02 o
   0  11  19        2.33        6.02      3.23 o
   1  11  19       18.99       22.89      2.01 o
   2  11  19        0.26       -1.24      1.87 o
   3  11  19        8.62       13.81      2.22 o
   0  12  19        5.32        9.31      2.89 o
   1  12  19       10.49       10.66      2.06 o
   2  12  19        4.72       -0.35      1.98 o
   0  13  19        3.83        5.20      2.73 o
   1  13  19        6.24        4.36      2.66 o
   0   0  20      208.22      218.77      8.38 o
   1   0  20       25.96       27.13      2.90 o
   2   0  20        0.04       -1.56      1.56 o
   3   0  20       18.13       19.88      2.33 o
   4   0  20        3.91        3.25      2.00 o
   5   0  20        8.46        7.20      2.28 o
   0   1  20       31.75       34.73      2.65 o
   1   1  20       69.47       73.85      2.34 o
   2   1  20        3.95        2.10      1.21 o
   3   1  20        3.06        2.04      1.30 o
   4   1  20        5.61        4.57      1.45 o
   5   1  20       16.94       19.95      2.04 o
   0   2  20       31.86       35.58      2.41 o
   1   2  20       14.80       18.24      1.48 o
   2   2  20       20.46       21.26      1.50 o
   3   2  20       10.10       12.64      1.57 o
   4   2  20       15.30       14.25      1.63 o
   5   2  20       11.42       10.21      1.64 o
   0   3  20        2.43        3.77      1.80 o
   1   3  20        2.80        1.07      1.28 o
   2   3  20       19.39       19.84      1.88 o
   3   3  20        3.18        1.47      1.40 o
   4   3  20       17.97       14.98      1.83 o
   5   3  20        8.69        8.67      1.65 o
   0   4  20        1.60       -0.80      1.90 o
   1   4  20       47.03       44.24      1.81 o
   2   4  20       16.75       18.78      1.68 o
   3   4  20        3.69        2.72      1.52 o
   4   4  20        5.72        5.57      1.94 o
   5   4  20       10.48       11.84      2.01 o
   0   5  20       13.75       14.47      2.62 o
   1   5  20       13.87       12.68      1.41 o
   2   5  20        0.91        0.75      1.37 o
   3   5  20        0.93        0.10      1.49 o
   4   5  20       12.79       11.98      2.01 o
   5   5  20       17.32       19.68      2.22 o
   0   6  20        2.12        1.27      1.98 o
   1   6  20       14.97       13.68      1.46 o
   2   6  20        0.77       -1.11      1.37 o
   3   6  20        7.13        7.46      1.80 o
   4   6  20       33.75       36.51      3.64 o
   5   6  20       14.49       13.22      2.33 o
   0   7  20       25.04       27.15      2.81 o
   1   7  20        2.02        2.52      1.48 o
   2   7  20       20.97       20.78      1.80 o
   3   7  20       32.24       41.54      3.13 o
   4   7  20       14.90       13.44      2.73 o
   0   8  20        7.46       12.84      2.29 o
   1   8  20        2.72        1.62      1.58 o
   2   8  20       23.84       30.75      2.10 o
   3   8  20       10.64       13.25      2.42 o
   4   8  20        0.62        0.78      1.95 o
   0   9  20        4.28        2.54      2.53 o
   1   9  20        7.14        3.70      1.68 o
   2   9  20       11.92        9.61      2.12 o
   3   9  20        2.85        2.88      2.03 o
   0  10  20        9.60       10.55      2.80 o
   1  10  20        0.76       -0.67      1.60 o
   2  10  20        2.43        2.43      2.06 o
   3  10  20        2.19        1.18      2.01 o
   0  11  20        2.72       -3.43      3.43 o
   1  11  20       25.98       26.04      2.19 o
   2  11  20        3.53        0.27      2.42 o
   0  12  20        4.58        0.59      2.60 o
   1  12  20        0.73       -1.80      2.01 o
   1   0  21       13.68       16.41      2.83 o
   2   0  21       10.79        8.27      2.00 o
   3   0  21       13.62       12.42      2.35 o
   4   0  21        0.40        1.61      2.11 o
   5   0  21        0.62        3.86      2.86 o
   0   1  21       15.30       22.89      2.29 o
   1   1  21       44.31       46.52      2.12 o
   2   1  21       27.30       28.66      1.81 o
   3   1  21        5.62        4.87      1.46 o
   4   1  21       16.15       16.33      1.77 o
   5   1  21        1.32       -0.90      1.52 o
   0   2  21        4.87        6.85      2.24 o
   1   2  21       13.93        9.06      1.58 o
   2   2  21        2.39        1.46      1.49 o
   3   2  21        4.26        3.89      1.50 o
   4   2  21        9.55        8.98      1.69 o
   5   2  21        2.16        0.86      1.53 o
   0   3  21        2.06       -0.50      2.00 o
   1   3  21       17.39       17.30      1.72 o
   2   3  21       53.44       53.90      2.63 o
   3   3  21        6.74        5.00      1.64 o
   4   3  21        5.45        3.33      1.70 o
   5   3  21       11.02       14.53      2.45 o
   0   4  21        2.19        2.35      3.41 o
   1   4  21        1.93       -0.41      1.41 o
   2   4  21        4.21        4.24      1.55 o
   3   4  21        8.44        7.67      1.72 o
   4   4  21       21.60       23.40      2.09 o
   0   5  21        2.78        2.88      2.12 o
   1   5  21        1.68        4.11      1.63 o
   2   5  21       14.60        8.50      1.63 o
   3   5  21       23.82       27.46      2.27 o
   4   5  21       18.94       18.81      2.36 o
   0   6  21        0.25       -1.91      1.91 o
   1   6  21       10.66        8.80      1.86 o
   2   6  21       25.96       30.14      1.98 o
   3   6  21       27.54       30.93      2.40 o
   4   6  21        9.80        8.31      2.42 o
   0   7  21       26.52       27.88      2.77 o
   1   7  21        0.63       -1.69      1.73 o
   2   7  21       18.83       21.17      1.90 o
   3   7  21       12.50       11.94      2.32 o
   0   8  21        0.65       -0.32      2.86 o
   1   8  21       17.33       19.52      2.55 o
   2   8  21        2.29        4.68      2.08 o
   3   8  21        8.50       10.50      2.22 o
   0   9  21        0.79       -0.14      2.59 o
   1   9  21        1.29        0.11      2.09 o
   2   9  21       12.46       14.42      2.33 o
   0  10  21        2.25        1.20      2.65 o
   1  10  21        3.72        6.65      2.94 o
   2  10  21        3.84        4.81      2.89 o
   0   0  22        1.52        7.68      3.04 o
   1   0  22       22.04       21.68      2.68 o
   2   0  22        5.22        0.28      2.48 o
   3   0  22        2.16        0.81      1.92 o
   4   0  22       35.25       37.89      3.13 o
   0   1  22       28.13       28.00      3.19 o
   1   1  22       24.17       22.93      1.86 o
   2   1  22        2.76        3.84      1.67 o
   3   1  22        6.34        7.43      1.65 o
   4   1  22        0.53       -0.14      1.58 o
   0   2  22        8.13        7.24      2.24 o
   1   2  22       30.00       35.32      2.07 o
   2   2  22       12.35       13.66      1.90 o
   3   2  22        2.13        1.25      2.09 o
   4   2  22       13.17       11.24      1.81 o
   0   3  22       22.89       20.05      2.60 o
   1   3  22       12.15       11.60      1.87 o
   2   3  22        6.85        8.30      1.78 o
   3   3  22        3.91        3.71      1.75 o
   4   3  22        9.92       11.83      1.98 o
   0   4  22        0.60       -0.79      2.07 o
   1   4  22        6.54        4.65      1.77 o
   2   4  22       13.97       10.92      1.85 o
   3   4  22        9.23        7.43      2.02 o
   0   5  22        1.24       -2.04      2.04 o
   1   5  22        0.61        1.47      1.81 o
   2   5  22       14.59       17.98      1.97 o
   3   5  22        4.70        5.53      2.32 o
   0   6  22        0.22       -2.19      2.24 o
   1   6  22       10.07        9.14      2.02 o
   2   6  22        5.18        6.82      1.97 o
   3   6  22        3.61        3.59      2.15 o
   0   7  22        1.82        2.32      4.22 o
   1   7  22       17.39       20.64      2.63 o
   2   7  22        1.47        2.38      1.92 o
   0   8  22        3.39        5.22      2.78 o
   1   8  22       15.15       21.26      2.56 o
   2   8  22        9.25       12.83      2.62 o
   0   9  22        2.86       -0.95      3.28 o
   1   0  23        0.01       -1.98      1.98 o
   2   0  23        2.94       -0.58      2.26 o
   3   0  23       22.01       23.21      2.86 o
   0   1  23        1.45        4.66      2.95 o
   1   1  23       29.53       35.04      2.44 o
   2   1  23        1.26        0.48      1.72 o
   3   1  23        3.41        1.61      2.37 o
   0   2  23       36.73       36.33      3.52 o
   1   2  23       19.94       23.78      2.16 o
   2   2  23        9.07        9.19      2.20 o
   3   2  23        0.89       -1.42      1.70 o
   0   3  23       14.69       16.85      4.46 o
   1   3  23       24.02       24.05      2.33 o
   2   3  23        0.45       -0.02      1.82 o
   3   3  23        3.07        1.77      2.79 o
   0   4  23       12.35       11.75      2.95 o
   1   4  23        0.23        1.34      1.85 o
   2   4  23        4.22        3.60      1.98 o
   0   5  23       10.12        9.41      2.95 o
   1   5  23        0.78        1.22      1.94 o
   2   5  23        1.39        4.52      2.18 o
   0   6  23        2.95        5.73      3.50 o
   1   6  23        7.14        5.22      2.10 o
   0   7  23        0.62       -4.11      4.11 o
   0   0  24        6.78        6.11      3.62 o
   1   0  24        2.61        2.86      2.48 o
   0   1  24        8.36       14.74      2.77 o
   1   1  24        4.34        3.20      1.96 o
   0   2  24       20.93       24.44      3.48 o
   1   2  24        5.58        8.96      2.39 o
   0   3  24        0.89        0.37      2.82 o
   1   3  24        0.00       -3.14      3.14 o
 
